# Supplementary material for: SMCHD1 activates the expression of genes required for the expansion of human myoblasts
Source: Nucleic Acids Res. 2024 Jul 12;52(16):9450–62. doi: 10.1093/nar/gkae600 (PMC11381350; doi:10.1093/nar/gkae600)
Supplement: gkae600_Supplemental_Files [file gkae600_supplemental_files.zip]

Archive with 3 entries (3 files):
- Supplementary File S1 - SMCHD1 RNA-seq DESeq2 and GO analysis.xlsx
- Supplementary File S2 - Direct targets of SMCHD1.xlsx
- Wong Supplementary Data.pdf
