# Supplementary material for: SMCHD1 activates the expression of genes required for the expansion of human myoblasts
Source: Nucleic Acids Res. 2024 Jul 12;52(16):9450–62. doi: 10.1093/nar/gkae600 (PMC11381350; doi:10.1093/nar/gkae600)
Supplement: gkae600_Supplemental_Files [file gkae600_supplemental_files.zip › Supplementary File S1 - SMCHD1 RNA-seq DESeq2 and GO analysis.xlsx]

## Sheet: SMCHD1 knockdown RNA-seq DESeq2
SMCHD1 knockdown RNA-seq DESeq2 analysis result
gene	baseMean	log2FC_siRNAovercontrol	padj
CYP1B1	2422.49	5.43847	1.06472e-77
CEBPD	3096.16	2.78098	1.79019e-25
HIST1H1B	7441.49	-2.61861	4.38046e-25
NGFR	2372.88	-3.18945	1.36929e-24
TOP2A	14502.9	-2.75864	4.04743e-24
HIST1H2BO	2601.41	-2.67005	5.35852e-24
SMCHD1	4066.23	-2.91711	1.6329e-23
HIST1H3B	6512.23	-2.57554	6.47943e-22
B3GALT2	528.382	3.15426	2.20805e-20
HIST1H2AG	5788.93	-2.85003	2.22956e-20
HIST1H2AI	1665.91	-2.49639	3.14953e-20
HIST1H3C	3226.73	-2.47878	5.09881e-20
HJURP	4349.74	-2.38494	5.28155e-20
HIST1H3H	1787.02	-2.42348	1.68008e-19
HIST1H2AH	1817.11	-2.55304	1.68173e-19
HIST1H2AM	2122.22	-2.48186	3.00289e-19
DEPDC1	4284.81	-2.93989	4.20915e-19
CENPF	10671.9	-2.26169	1.5484e-18
TNFSF15	571.244	3.91442	2.17489e-18
RNF144B	564.532	2.78774	3.40581e-18
RNF112	166.542	-4.22821	4.34013e-18
HIST1H2AL	786.511	-2.53133	4.51985e-18
ASPM	5030.83	-2.24755	5.07852e-18
HIST1H2BJ	4618.64	-2.68266	7.65989e-18
HIST1H4A	865.857	-2.45945	1.04891e-17
HIST1H3J	1097.02	-2.41557	2.09245e-17
DLGAP5	3300.43	-2.21275	2.53112e-17
SPAG5	2782.53	-2.16077	3.78504e-16
HIST1H2BL	906.437	-2.43693	5.70458e-16
IQGAP3	2477.28	-2.13633	9.5395e-16
CDK1	3789.38	-2.49504	9.61064e-16
PBK	2870.13	-2.31577	1.04231e-15
SHCBP1	3296.52	-2.40354	1.09368e-15
HIST1H1D	843.296	-2.46449	1.32765e-15
KIF11	2997.89	-2.10597	1.3545e-15
MKI67	2828.69	-2.10333	1.36915e-15
PTPRB	456.138	2.5419	1.54555e-15
DTL	2027.79	-2.19768	1.96313e-15
UBE2C	1987.86	-2.13803	3.0524e-15
NTN4	4734.6	2.09803	3.86414e-15
ENO2	1956.88	-2.10345	3.91705e-15
CCNB1	6772.04	-2.02076	4.21997e-15
HIST1H2BB	1468.87	-2.50898	8.23502e-15
HMMR	2785.5	-2.05269	9.7451e-15
PLK1	1714.62	-2.109	1.02133e-14
ANLN	10853.3	-1.97882	1.05268e-14
CDCA8	1885.51	-2.08143	1.05268e-14
PLAT	147226	-2.11803	1.05268e-14
NEURL1B	529.363	-2.384	1.47013e-14
SKA1	945.38	-2.48807	1.67415e-14
KIF14	2666.58	-2.05698	2.13253e-14
KIFC1	1787.78	-2.06601	2.54153e-14
CLSPN	2657.97	-2.04502	2.77025e-14
CSMD3	246.838	3.94192	2.77025e-14
PRC1	5622.75	-2.16957	4.55742e-14
ELN	3900.62	2.73943	4.86082e-14
CNTNAP1	698.328	-2.49655	5.60894e-14
HIST1H2AB	1880.35	-2.50226	8.3401e-14
HIST1H2BD	2457.35	-1.98906	8.40386e-14
ARHGAP11A	3555.18	-1.98284	8.54844e-14
CDCA2	1600.69	-2.17891	1.12892e-13
KIF4A	1741.74	-2.08044	1.12892e-13
PRR11	2463.09	-2.17539	1.12892e-13
ANPEP	32608.3	-1.90297	1.77497e-13
HIST1H3A	1099.43	-2.5066	1.7816e-13
MUC19	175.092	4.60851	3.00568e-13
WDR62	1296.78	-2.05402	3.24601e-13
RRM2	4943.41	-1.97203	3.43031e-13
ZNF469	620.659	2.23242	4.02551e-13
CCNE2	716.539	-2.20033	4.04689e-13
CDCA3	1054.33	-2.06271	4.20773e-13
ENTPD7	4612.44	2.02845	4.20773e-13
C3	1209.79	2.11539	5.86268e-13
NDC80	1657.99	-2.04819	5.86268e-13
HIST1H2BI	347.614	-2.47725	6.86083e-13
MCM10	956.202	-2.16591	8.10488e-13
CKAP2L	1375.23	-2.0618	1.0417e-12
HIST2H3D	1062.16	-2.88092	1.0417e-12
SELENBP1	339.967	-2.41025	1.47964e-12
NCAPG	3296.59	-2.24691	1.57759e-12
CCNA2	4322.65	-1.86757	1.81424e-12
HIST1H2BE	311.843	-2.46501	2.32742e-12
KIF2C	2637.5	-1.96702	2.84915e-12
FAM83D	1294.51	-1.99617	3.19943e-12
KIF20A	2279.42	-1.87666	3.26958e-12
HIST1H4L	1033.52	-2.42401	3.41132e-12
HIST1H3I	565.593	-2.13323	3.72273e-12
NCAPH	1099.78	-2.23729	3.72273e-12
CASC5	3431.06	-2.25354	3.88461e-12
BUB1	2716.8	-1.84691	4.15661e-12
ASF1B	855.832	-1.9915	6.52066e-12
CENPU	1460.06	-1.96902	7.01939e-12
ERCC6L	898.491	-2.23109	7.04445e-12
PLK4	1291.23	-2.04303	7.04445e-12
SOX8	276.751	3.47098	8.62546e-12
KIF20B	3666.95	-1.79644	9.07337e-12
P3H2	852.881	3.14254	1.22154e-11
HIST1H2AE	537.534	-2.14933	1.28548e-11
COL4A4	404.564	3.79512	1.33296e-11
TTK	2536.24	-2.38106	1.367e-11
RAD51AP1	901.409	-1.98211	1.43452e-11
FBXO5	1258.7	-1.95324	1.89524e-11
NUSAP1	2388.39	-2.18395	1.95504e-11
BAK1	1706.34	1.86568	2.09218e-11
SAMD11	733.492	-2.44007	2.33369e-11
MCM4	5798.13	-1.76621	3.36237e-11
CENPA	697.862	-2.05997	3.44432e-11
CDC45	783.101	-2.03399	3.62295e-11
LINC00883	3908.88	2.19529	4.18507e-11
CENPE	4729.83	-1.77067	4.41724e-11
KIF23	3920.81	-1.79767	4.41724e-11
NEK2	1257.19	-2.12265	6.60862e-11
ESCO2	903.26	-2.21339	7.11525e-11
PRIM1	494.264	-2.06517	8.54032e-11
AURKB	981.717	-1.85873	8.62764e-11
FAM111B	683.76	-1.97557	8.98917e-11
PKMYT1	694.359	-2.0016	8.98917e-11
SLC4A8	747.476	-1.95244	9.89024e-11
FANCI	2684.32	-1.80206	1.01305e-10
FAM84A	365.865	2.76603	1.22977e-10
CKS2	2916.03	-1.75914	1.34353e-10
RFC3	1134.9	-1.81824	1.34353e-10
LMNB1	3149.6	-1.71086	1.50668e-10
AURKA	3531.73	-1.70774	1.57325e-10
EXO1	1037.88	-2.43664	1.57325e-10
FAM64A	838.327	-2.41282	2.00307e-10
CDCA5	1451.93	-1.95694	2.05231e-10
FOXM1	1713.82	-1.87854	2.17575e-10
PSMG3-AS1	275.247	2.29206	2.68591e-10
BBC3	667.539	1.96652	2.96575e-10
SMAD9	1145.57	-1.7835	3.2021e-10
HIST2H2BF	1118.71	-1.97805	3.68619e-10
CEP55	3161.13	-2.29752	3.86148e-10
MELK	2285.81	-2.03248	4.44499e-10
CDC20	2838.09	-2.0668	4.53364e-10
SYT11	3704.74	-2.27142	4.88771e-10
KIF15	940.895	-1.89162	4.96447e-10
CLDN1	116.002	4.56014	5.25241e-10
COL11A1	14120.3	2.43573	6.05037e-10
ITGA4	3666.61	-1.80526	6.70362e-10
BUB1B	2361.89	-1.97283	7.14878e-10
HIST1H2BN	1101.86	-1.99184	7.31795e-10
CENPI	1225.79	-1.87473	7.55344e-10
MMS22L	1479.47	-1.89935	7.60723e-10
SKA3	670.667	-1.94358	7.759e-10
MPZL3	103.071	3.98648	9.60549e-10
ATRNL1	4146.28	-1.88365	9.61359e-10
ADGRL3	317.837	2.14432	1.02274e-09
SLC16A6	108.409	4.06418	1.02734e-09
SYNPO	603.205	1.87131	1.02734e-09
DUSP4	9305.52	1.72798	1.03415e-09
KIF18B	819.797	-1.93203	1.20988e-09
ADGRB2	1936.69	-1.88348	1.29704e-09
GTSE1	889.712	-2.07807	1.50014e-09
TCF19	2665.73	-2.10914	1.61882e-09
KIAA1524	2460.76	-1.70373	1.72193e-09
BRCA1	2111.29	-1.71137	1.76715e-09
E2F1	1567.25	-1.75134	1.76715e-09
SPARC	166872	2.0523	1.76715e-09
ORC6	1239.13	-1.78262	1.88327e-09
TK1	1913.02	-2.25778	1.93176e-09
CCDC85A	1545.35	1.69427	1.9701e-09
BLM	730.486	-1.91166	2.324e-09
WDR76	1050.3	-2.04437	2.58506e-09
FADS1	5939.49	-1.56795	2.87846e-09
HIST1H3D	720.59	-1.9188	3.24861e-09
CAMK4	186.82	-2.39707	3.53305e-09
NEMP1	2488.43	-1.666	3.55399e-09
MYL1	63.4539	4.79615	3.81626e-09
AK3	3484.25	-2.0896	4.41317e-09
HELLS	1643.35	-2.31021	4.57776e-09
FAM84B	125.354	7.93115	4.63802e-09
SDC1	11525.2	-2.39082	4.79514e-09
PADI2	201.971	3.45493	4.95437e-09
CHTF18	1562.92	-2.0134	4.98775e-09
HAS1	40369.7	-1.66025	5.11364e-09
TNFRSF1B	699.057	-2.3156	5.57135e-09
CCNB2	1639.4	-2.09042	6.35897e-09
BRCA2	2593.53	-1.9674	6.42811e-09
NCAPG2	2374.02	-1.71627	6.43406e-09
CKS1B	1013.85	-1.74838	6.45817e-09
FANCD2	1595.02	-1.98306	7.37013e-09
BRIP1	1330.68	-1.76327	7.50497e-09
CDKN2B	4045.37	2.35628	8.21564e-09
ZNF25	966.758	-1.81483	8.21564e-09
RBL1	1493.84	-2.03353	9.02107e-09
TCEAL7	1599.59	-1.96137	9.22611e-09
STIL	1248.07	-1.72753	1.01968e-08
STX1B	456.71	-1.88012	1.03486e-08
SGOL1	446.111	-1.94161	1.07497e-08
LHFPL2	24125.2	-1.49278	1.21263e-08
LINC00856	228.658	-2.26303	1.22711e-08
TGFBR1	5400.12	-1.80525	1.27011e-08
TPX2	4547.89	-1.8524	1.31774e-08
SLC7A14	879.242	2.37603	1.44157e-08
RACGAP1	4751.15	-1.7619	1.85308e-08
MAD2L1	2061.55	-1.68634	2.27707e-08
NUF2	1493.8	-2.37918	2.40124e-08
SIPA1	1483.69	-1.57811	2.53378e-08
CPM	2331.98	1.95026	2.78176e-08
ARRDC4	55.7041	5.7785	2.92732e-08
MURC	464.602	2.0021	3.04547e-08
TACC3	1717.85	-1.73885	3.47473e-08
COL4A1	30879.7	1.48631	3.55323e-08
PTTG1	2308.34	-1.7698	3.55323e-08
ADGRL2	131.556	2.88711	3.6943e-08
TROAP	590.603	-2.08133	3.89051e-08
CAMK2N1	1939.92	-1.70241	4.24061e-08
ATP8B1	6239.05	1.46559	4.80009e-08
FSD1	287.838	-3.08677	4.85081e-08
BIRC5	4097.78	-1.91793	5.3118e-08
GSDMD	1161.5	-1.60267	5.70521e-08
TNFSF9	940.69	2.05241	5.74204e-08
DEPDC1B	498.084	-1.7485	6.63831e-08
HIST1H2BG	270.088	-2.44208	6.66215e-08
ELFN2	127.059	2.74059	6.83173e-08
FANCA	781.038	-1.63846	7.39203e-08
RNASEH2A	1556.93	-1.67282	8.07642e-08
HIST1H4D	1385.24	-2.17712	8.24473e-08
ZNF367	919.249	-2.56996	1.09315e-07
IL34	95.0369	3.01936	1.09347e-07
NEIL3	498.133	-1.72028	1.19257e-07
SCRN2	2181.86	-1.47309	1.19257e-07
DDX39A	3138.38	-1.47904	1.33639e-07
INCENP	2985.37	-1.58515	1.33639e-07
CDKN1C	48.5157	5.57487	1.41309e-07
PRNP	24247.3	-1.45472	1.57099e-07
EME1	453.337	-1.73854	1.62053e-07
DNAJC3-AS1	213.031	2.16628	1.64518e-07
IL1RAP	1677.18	2.08365	1.79367e-07
LRRC8C	557.917	-1.64127	1.83037e-07
POLQ	1867.97	-1.90614	1.93788e-07
SCN3A	125.697	-2.5935	1.93788e-07
RAD54L	430.736	-1.76529	1.95173e-07
GINS3	426.742	-1.70737	2.07207e-07
CENPM	520.981	-1.88018	2.35817e-07
C1QTNF2	163.788	-2.61387	2.38977e-07
CHD7	681.664	2.24602	2.47574e-07
LINC01547	1201.23	1.6656	2.56422e-07
TMOD2	3132.36	-1.67184	2.68223e-07
ZWINT	2817.56	-1.5986	2.70548e-07
TRAF4	4339.17	1.45876	2.75063e-07
GRIA1	1338.8	1.65833	2.77644e-07
LOC728392	561.993	-1.63143	2.88951e-07
HIST1H3F	156.343	-2.36889	3.11983e-07
SPC25	381.362	-1.82987	4.22812e-07
TNNI1	106.3	7.10867	4.48214e-07
HIST1H2AK	848.524	-1.72874	4.48631e-07
PGF	5899.12	-2.0579	4.91919e-07
SNHG19	956.302	1.49421	4.98945e-07
MCM3	3483.07	-1.6951	4.99588e-07
ATAD2	3457.93	-1.93348	5.27625e-07
FAM122B	544.692	-1.75036	5.27625e-07
IL32	255.195	2.55512	5.61069e-07
CDC25A	741.094	-1.929	5.81059e-07
SGOL2	2195.74	-1.58054	5.86642e-07
TXNIP	4309.03	3.91047	6.07291e-07
HIST1H4H	3865.56	-1.60319	6.46189e-07
PRSS12	1395.09	1.60116	6.46365e-07
SORBS2	319.125	1.83941	6.46365e-07
MXD1	566.975	1.57952	6.62607e-07
CDC25C	419.332	-1.64379	7.41034e-07
PHTF1	1930.37	-1.41187	7.44677e-07
COBL	55.9148	4.80206	8.12748e-07
LRRCC1	499.678	-1.65129	8.4512e-07
PARPBP	752.35	-1.64164	8.45537e-07
MIS18BP1	2266.39	-1.56318	8.96993e-07
SLC43A3	4188.22	-2.09681	8.99233e-07
CDKN2C	862.101	-2.07655	9.38765e-07
LAMA4	746.006	3.04998	9.53799e-07
C18orf54	552.022	-2.08577	9.94638e-07
PRRG4	2047	-2.32609	1.01778e-06
ARAP3	346.719	-1.92638	1.12278e-06
LGR4	1715.32	1.39471	1.17969e-06
MAP3K7CL	1422.81	1.51467	1.22236e-06
MT1G	129.957	4.98544	1.22236e-06
LOC100288637	291.427	-1.83114	1.22873e-06
POC1A	878.867	-1.4786	1.24008e-06
HAUS8	402.715	-1.62514	1.32181e-06
NFIB	2135.4	-1.44925	1.32181e-06
EMP2	3507.93	-1.38964	1.44852e-06
UHRF1	3027.9	-1.78359	1.46694e-06
C11orf45	159.032	-2.09536	1.47131e-06
RFX8	1394.07	-1.49688	1.49262e-06
TNNT2	1796.95	4.46848	1.49262e-06
CEACAM19	68.21	3.77138	1.4963e-06
COL1A1	110195	1.31964	1.50571e-06
PASK	612.564	-1.76263	1.55409e-06
HMGB2	3975.55	-1.57838	1.56274e-06
C10orf54	2373.39	1.81469	1.57313e-06
TICRR	484.046	-1.66319	1.57313e-06
JAG2	659.77	2.79951	1.73362e-06
KNTC1	2508.52	-1.561	1.76847e-06
PLAU	41088.1	-1.38364	1.82618e-06
COL4A3	85.7157	2.61227	1.86993e-06
UBE2T	1007.1	-1.7587	1.91181e-06
DBF4	1455.76	-1.57135	1.92385e-06
PTX3	22753	-1.44516	2.03045e-06
POLD1	1931.73	-1.79321	2.08052e-06
DDIAS	790.163	-1.85169	2.21909e-06
TET3	1568.61	1.42798	2.28336e-06
MANEAL	407.513	1.77882	2.29389e-06
RAD54B	847.325	-1.42939	2.29389e-06
KIAA0101	1597.84	-1.44069	2.42615e-06
MND1	178.978	-2.00675	2.42615e-06
PODXL	14403.1	-1.28046	2.78427e-06
SLC2A1	5354.32	1.30911	2.8049e-06
JAM2	481.034	-1.55078	2.87922e-06
KIF18A	1506.97	-1.74643	2.96804e-06
ITGA3	56711.7	-1.25683	2.99765e-06
NUAK2	410.005	3.00314	3.06405e-06
NAGS	215.821	-1.98555	3.21088e-06
PKP2	85.2092	5.83611	3.24788e-06
PLA2G4C	272.06	1.91398	3.28384e-06
GSG2	544.78	-1.55148	3.31224e-06
TRIP13	1962.1	-2.09406	3.31249e-06
TRIM2	1437.44	-1.4326	3.35094e-06
QPCT	274.308	-1.71812	3.35788e-06
MCM2	3354.09	-2.04253	3.40686e-06
SFTA1P	353.635	2.77157	3.40768e-06
ACOT11	891.347	-1.75888	3.51816e-06
GALNT15	492.72	1.95273	3.51816e-06
BMPR2	3736.27	-1.31603	3.65876e-06
SLC12A7	361.528	2.89455	4.00738e-06
ZNF730	274.313	-1.74036	4.1364e-06
MZT1	2732.08	-1.69352	4.27873e-06
ATXN7L3B	4541.38	1.44331	4.58511e-06
ORC1	448.561	-1.74701	4.66513e-06
PHTF2	3269.82	-1.7279	4.70122e-06
SLC2A13	2203.94	-1.56862	4.81146e-06
GFRA1	4997.81	2.18777	4.91345e-06
MCM7	2428.63	-1.81601	5.35752e-06
TGFB1I1	1367.16	-1.34918	5.35752e-06
DDAH1	7452.52	-1.26328	5.40439e-06
KIF22	1736.03	-1.30266	5.50453e-06
TIMELESS	2030.71	-1.5314	5.76183e-06
HMGB3	1508.29	-1.47466	6.03812e-06
TMPO	5334.17	-1.68522	6.38035e-06
CDC6	1381.09	-2.20856	6.83106e-06
KRT80	664.957	1.57277	6.94888e-06
GINS4	949.949	-1.42991	7.00622e-06
MPP4	4563.41	-1.39049	7.15831e-06
INPP5D	205.491	1.78307	8.1693e-06
TYRO3	1801.27	-1.6014	8.85309e-06
MCM8	2388.72	-1.294	9.27993e-06
GSDMC	70.517	3.63314	9.33601e-06
CCND2	1533.15	2.5851	9.39595e-06
CDKN3	856.675	-2.33549	9.39595e-06
COL5A2	86485.5	1.34903	9.97582e-06
NR3C2	235.213	2.51274	1.01575e-05
GAS5	7381.4	1.21528	1.02832e-05
DHFR	1725.85	-1.32994	1.04887e-05
DUSP22	1018.8	1.52193	1.04887e-05
RPS6KA5	290.025	-1.92073	1.05046e-05
ADAMTS4	2487.64	-2.06922	1.0515e-05
AVPI1	1635.37	1.53177	1.07309e-05
PEG3	64.0214	8.00892	1.10637e-05
MTMR9LP	180.476	-1.83005	1.10661e-05
CEP128	670.278	-1.46178	1.13589e-05
UBXN2A	1142.97	-1.33488	1.13748e-05
ACSF2	660.505	-1.62137	1.20888e-05
CKAP2	4064.3	-1.56479	1.23558e-05
SERPINB7	5714.37	3.19436	1.25138e-05
CENPK	822.292	-1.34354	1.28465e-05
STXBP6	2124.91	-1.37429	1.30058e-05
BARD1	1432.36	-1.37512	1.34642e-05
PPARGC1A	146.241	2.29478	1.3495e-05
PREX1	1892.61	-1.36812	1.42481e-05
AP1S3	297.976	2.16827	1.54956e-05
FOXO1	1171.91	1.85265	1.57391e-05
MARCH4	1721.69	1.25571	1.66968e-05
CYP11A1	109.277	2.84969	1.66997e-05
H2AFV	5214.45	-1.41282	1.75082e-05
NACAD	295.05	-1.68735	1.76883e-05
C10orf10	314.213	1.65892	1.88139e-05
GFPT2	11580.7	-1.22283	1.88139e-05
HIST1H1E	4397.34	-1.9164	1.88139e-05
LRR1	1250.31	-1.43334	1.88153e-05
CDT1	802.616	-1.34914	1.89667e-05
ARRDC3	3237.01	1.26162	1.93148e-05
SHMT1	657.819	-1.41496	2.11878e-05
TBC1D2	5675.92	1.23694	2.16439e-05
GAS2L3	1586.81	-1.47021	2.18448e-05
TSC22D1	6165.75	1.23075	2.25145e-05
ATOH8	3787.46	-1.19307	2.30939e-05
MEST	5414.37	2.02842	2.44728e-05
RFC2	1171.01	-1.3531	2.44728e-05
ECT2	5144.68	-1.23802	2.46901e-05
ZDHHC6	1548.47	-1.5169	2.46901e-05
SORCS1	63.8419	8.00749	2.59553e-05
GPAT2	1128.93	-1.34367	2.67198e-05
KRTAP2-3	402.948	1.63354	2.67198e-05
PPL	206.81	3.43386	2.67198e-05
FAM210B	3696.99	1.24236	2.68925e-05
KCNK2	1164.01	2.30536	2.77087e-05
HAUS4	830.941	-1.29445	2.78872e-05
LGMN	1032.52	1.44209	2.80471e-05
CCDC18	1265.09	-1.25668	2.82307e-05
NASP	2841.48	-1.27376	2.89414e-05
AGPS	5187.64	-1.17251	2.97599e-05
CIITA	100.007	-2.11655	3.14927e-05
DANCR	960.239	1.36284	3.40412e-05
RNF44	1214.66	1.58107	3.48118e-05
PDGFB	117.667	2.6673	3.77304e-05
C17orf53	269.173	-1.57041	3.81487e-05
KPNA2	10602	-1.3878	3.84467e-05
DPYSL3	6584.06	-1.63242	3.912e-05
ZBTB16	110.204	2.35514	4.00782e-05
GINS2	841.763	-1.69984	4.02406e-05
SGK223	740.746	1.45697	4.10522e-05
HECW2	4210.45	-1.17422	4.16201e-05
CRISPLD1	86.3589	8.44947	4.21147e-05
MAFG-AS1	145.071	1.88654	4.25079e-05
SPC24	667.783	-1.73592	4.29844e-05
GPRC5A	117.331	2.03083	4.34601e-05
KLHDC3	4965.1	1.45987	4.34601e-05
MYO19	2275.34	-1.31682	4.70344e-05
FAM132B	340.46	-1.52214	4.74149e-05
ZGRF1	922.036	-1.27558	4.90289e-05
ZCCHC3	1991.49	1.25359	5.08535e-05
MAP3K12	1072.46	-1.29068	5.17064e-05
LIG1	1633.61	-1.43113	5.26186e-05
KLF4	1022.09	1.8705	5.4001e-05
MAP1LC3A	889.258	1.25435	5.41495e-05
POLA1	1605.14	-1.20725	5.5612e-05
DIAPH3	2014.47	-1.26048	5.63818e-05
KCNK6	2092.83	2.59308	5.65544e-05
HIST1H2AC	5154.28	-1.19358	5.70869e-05
ADGRG1	1430.6	-2.14881	5.73094e-05
BMP6	97.9968	3.92393	5.80663e-05
C14orf80	521.692	-1.35947	6.00241e-05
PFKP	6894.62	-1.25684	6.22357e-05
ATAD5	755.045	-1.35082	6.34874e-05
TRAIP	336.276	-1.43999	6.34874e-05
TEK	118.101	2.01199	6.45088e-05
WDHD1	2376.28	-1.17278	6.8464e-05
IKZF2	1854.33	1.52836	7.08475e-05
RBMS2	4052.54	1.18222	7.09305e-05
PSMC3IP	441.624	-1.49028	7.24124e-05
UBR7	2127.2	-1.28351	7.38194e-05
HIST1H2BC	5919.31	-1.84423	7.43991e-05
POLD3	1419.85	-1.19956	7.43991e-05
POLE2	374.085	-1.53625	7.52546e-05
GABARAPL1	2113.32	1.45395	7.91898e-05
ECE2	535.602	1.67342	8.18437e-05
DSN1	1678.2	-1.42166	8.25129e-05
LOC100499489	1093.45	1.99085	8.25987e-05
MTFR2	269.132	-1.65272	8.25987e-05
ZNF436-AS1	164.355	1.73994	8.67078e-05
RFWD3	3389.71	-1.20831	8.71465e-05
PDGFRA	611.026	1.74053	8.71701e-05
FST	1095.77	2.00053	8.74743e-05
NOTUM	64.7425	-2.87815	9.10964e-05
RRM1	7722.24	-1.36765	9.20835e-05
FSTL1	49899.9	1.3013	9.26957e-05
SHOX2	533.52	-1.37517	9.51552e-05
CEND1	145.745	-1.91716	9.7084e-05
XRCC2	455.841	-1.4216	0.000103483
PLOD2	78049.3	-1.43696	0.000104675
HIST2H2AB	970.222	-1.80111	0.000108864
GLYATL2	47.4849	-3.24957	0.000110301
H2AFX	2405.33	-1.31794	0.000110301
SLC44A1	6303.49	-1.15892	0.000111842
ANO8	406.842	-1.46915	0.000113406
GALNT10	10811.9	1.0851	0.000115125
FZD5	779.783	1.76002	0.000116131
CADM1	40.8968	6.3367	0.000119553
TPPP3	165.377	-2.23417	0.000119553
CCDC109B	733.642	-1.44126	0.00012035
KDELC2	5215.76	-1.35302	0.000124074
CBX5	12190.2	-1.30112	0.000126533
ZBTB41	3385.85	-1.33798	0.000126533
COL7A1	2982.76	-1.26366	0.000126888
TONSL	1370.4	-1.33828	0.000128922
ATF3	82.9737	2.32385	0.000132407
CDK2	2667.29	-1.12798	0.000135022
STK40	2170.48	1.49974	0.000138559
LOC101927501	46.5054	5.44793	0.000145484
CHIC2	2053.61	1.13779	0.000146883
TM4SF18	736.602	2.36897	0.000149401
COL14A1	705.296	-1.25646	0.000151328
C4orf46	1469.39	-1.30047	0.000151362
SIPA1L2	618.102	2.65425	0.000152899
HIP1	1380.01	-1.64257	0.000153181
SUV39H2	1049.73	-1.20816	0.000156166
FES	612.364	-1.33238	0.000156841
LCE3A	101.72	-2.45422	0.000158137
TNFRSF21	2844.16	1.48987	0.000158624
C9orf40	1075.66	-1.16442	0.000159477
PPP1R9A	240.37	1.54951	0.000159477
PURG	62.7475	-2.45429	0.000159477
ZNF385A	111.147	1.96793	0.000160783
PAICS	6899.38	-1.09781	0.000163395
MTBP	598.041	-1.27583	0.000164474
SLC17A5	2655.22	1.19357	0.000164474
LFNG	1187.51	-1.1924	0.000164884
LRP12	3949.44	-1.27724	0.000164884
POLE	2099.49	-1.15777	0.000170692
ZNF385B	32.6889	5.03339	0.000171403
PRKCDBP	2839.5	-1.09548	0.00017913
SCAMP5	78.7721	2.70156	0.000186716
NUPL1	5236.61	-1.07911	0.000187054
MB21D1	469.002	-1.34451	0.000191257
RIMS1	143.729	1.76764	0.000192995
ZFAS1	4628.41	1.08424	0.000192995
C1orf21	1393.62	-1.37955	0.000193474
KRT81	350.544	-1.75393	0.000193474
PRPS2	1307.97	-1.49806	0.000195371
EPOR	315.591	-1.67927	0.000196056
HIST1H4B	3052.06	-1.87666	0.000196892
TRIM59	1962.18	-1.23742	0.000196892
DDX12P	220.989	-1.54076	0.000199411
ARHGEF37	47.1606	2.82283	0.000200692
TMEM132B	290.138	1.84655	0.000204667
ITPKC	1376.01	1.23072	0.000208177
KCNA1	565.942	-1.34279	0.000212846
ZNF727	34.3617	7.08012	0.000216302
MYADM	1984.06	-1.18729	0.000223315
PRICKLE1	998.546	1.16102	0.000226731
PFKL	4641.84	-1.40712	0.000228751
POLK	2247.72	-1.13529	0.000228762
ADGRD1	95.3447	2.17748	0.00023138
SLC18B1	759.285	1.54702	0.00023138
OIP5	331.336	-1.4238	0.000245877
GPR161	2205.77	-1.08901	0.000250175
CHAF1A	1789.96	-1.41191	0.000255837
MRC2	39670.1	-1.03852	0.000255837
C5orf34	514.324	-1.24012	0.000257979
SGPL1	4374.78	1.21231	0.000264666
FANCG	1193.15	-1.37975	0.000265244
CHST6	121.467	5.15591	0.00026612
TOE1	577.16	-1.22089	0.00026612
FGD6	952.44	1.16878	0.00026795
ZBED4	2798.77	1.07009	0.00026795
SLC43A2	671.895	2.40736	0.00026961
RASSF7	296.885	1.54523	0.000278853
CRIP2	2567.16	-1.18098	0.000282846
SUV39H1	617.546	-1.26178	0.000282846
MCM5	3116.24	-1.73191	0.00029263
CCL28	229.001	-1.5114	0.000294287
ACTR1B	3789.19	-1.05035	0.000295966
PODXL2	119.632	1.81858	0.000300882
MBP	105.721	2.42744	0.000304012
C11orf87	733.611	1.60467	0.000305322
CHD3	11041	-1.10021	0.000307323
MSC	369.684	1.60729	0.000307323
FAM167A	336.026	1.70466	0.000319519
MUM1L1	50.2052	5.67647	0.000319916
TNNC1	66.2143	4.27722	0.000319916
CENPW	1151.42	-1.11519	0.000325108
LINC00472	1070.85	1.18059	0.000325108
CADPS2	50.3604	2.55016	0.000326851
EMP1	10225.8	-1.62776	0.000328442
LIN9	571.901	-1.41733	0.000328442
CARHSP1	3070.28	-1.201	0.000330832
COL5A3	35.0033	3.07961	0.000333961
ALS2CL	574.942	1.66635	0.000342531
ARL6IP6	1623.99	-1.08093	0.000352823
FEN1	3096.09	-1.62947	0.000352823
SAP30L-AS1	597.558	1.30803	0.000352823
TRIML2	34.5967	7.08274	0.000361032
PCDHA1	89.2353	2.15697	0.000369143
ESPL1	1093.15	-1.38771	0.000372835
PHF20L1	5282.1	-1.11595	0.000372835
SLBP	4248.38	-1.59227	0.000372835
MALL	139.167	4.56254	0.000374669
RNF149	7847.78	-1.02374	0.000376124
TSPAN7	320.28	2.7956	0.000394103
CDH18	119.122	-1.8699	0.000395508
RFC5	984.918	-1.15226	0.00041435
SLC16A14	59.0392	2.38865	0.000435457
TOPBP1	3230.62	-1.03874	0.000449016
P2RX6	1486.34	-1.30761	0.000449028
TUFT1	3068.51	2.16826	0.000472136
LRRC45	940.156	-1.11617	0.000476104
MRGPRF	1386.42	-1.17581	0.000477192
UBE2S	6096.4	-1.23542	0.000483263
SMC2	3874.49	-1.2299	0.000485855
STEAP1B	1013.96	-1.38721	0.000486855
DMD	1874.44	1.06603	0.000490048
ZC3H12A	543.55	1.25363	0.000495789
COL3A1	154389	1.41035	0.000500373
PRKACB	1816.88	-1.17725	0.000501647
HIST1H4K	163.807	-1.59901	0.000501652
SH3TC1	105.998	2.2656	0.000503295
JSRP1	5729.57	-1.27502	0.000510566
CDK15	1318.51	-1.78269	0.000514544
WFDC21P	1008.93	1.98398	0.000519632
CCDC88C	80.1524	2.67083	0.000520694
MAML3	167.732	3.53365	0.000522132
HIST1H4E	712.272	-1.79806	0.000528087
TEX30	1203.31	-1.11626	0.000533984
DESI2	3889.55	-1.16625	0.000537172
SEMA3E	1088.38	2.8347	0.000540819
SEPT4	47.5152	2.82382	0.000548833
LOC100130417	72.4457	-2.05198	0.000552258
PUS7L	3857.35	-1.24875	0.00057041
LAMA5	833.727	-1.11601	0.000571815
CENPN	2248.64	-1.19765	0.000572247
NEMP2	319.418	-1.29354	0.000572247
MCTP2	74.5874	6.74152	0.000589933
LRP8	1294.12	-1.07534	0.000599876
ARHGEF40	2485.54	-1.76116	0.000601768
NKAIN2	48.2708	2.57078	0.000605733
PAIP2B	66.0806	2.28965	0.000611629
TLL1	157.804	2.45961	0.000611629
PKNOX2	358.592	-1.58892	0.000619962
IGF2	285.286	1.70709	0.000623741
MT1F	124.895	3.96417	0.000631844
ARHGEF25	479.146	-1.22597	0.000651374
LOC152225	263.722	-1.48617	0.000651999
BLCAP	6178.2	1.02247	0.00065754
CORO2B	681.872	-1.61053	0.000679095
ADIRF	556.386	-1.47712	0.000682996
HLCS	1917.16	-1.12717	0.000682996
SHISA9	2869.34	1.02511	0.000691924
PTHLH	64.4321	3.4076	0.000696466
IFIT2	384.446	1.22858	0.000707878
SYPL2	41.1316	2.93561	0.000709274
DBF4B	606.502	-1.24909	0.00071057
ITPKA	526.548	-1.2798	0.00071057
ARPP21	362.044	2.62601	0.00071498
CENPJ	904.063	-1.15198	0.000722744
FAM65B	371.511	3.81198	0.000741023
MSH2	2589.22	-1.04741	0.000741283
PID1	2453.17	-1.0272	0.000747536
ATP2A3	328.541	-1.28417	0.000749639
CHRNG	189.749	3.20764	0.000749639
ZDHHC20	7779.5	-1.12912	0.000751444
CEP152	855.119	-1.18105	0.00075541
TANGO6	2006.49	-1.01444	0.00079456
C9orf91	293.819	1.35073	0.000819669
TDRD7	1141.84	-1.10408	0.000822205
TTC7A	2695.82	1.48837	0.000823381
TNFAIP6	258.563	-1.35022	0.000827155
DNM1	40.4392	-2.61554	0.000835903
TSC22D3	5135.55	2.23112	0.000836378
ATP11C	2992.88	-1.62276	0.000841876
PRSS35	71.2976	-2.13886	0.000841876
FAM199X	3932.49	-1.13785	0.000854359
TCIRG1	3692.36	-1.18343	0.00086283
ANKRD20A12P	41.3752	2.8099	0.000864276
GATSL3	556.025	1.17966	0.000864276
FANCM	1091.48	-1.22624	0.000874697
TNFRSF10D	13020.7	-1.00479	0.00088013
HIST1H4C	3899.45	-1.74124	0.000892097
HYLS1	671.29	-1.13196	0.000892923
DDX11	988.297	-1.1447	0.000899707
DNMT1	5465.84	-1.60471	0.000913997
TM4SF1	11314.5	1.20388	0.000919417
CENPL	982.077	-1.13077	0.000926218
SFMBT2	26.3197	3.45608	0.000926218
ADAMTS12	7098.93	1.85748	0.000930049
MCM6	1616.16	-1.14504	0.000945041
SGMS2	4107.39	-1.28228	0.000949286
ABCA5	107.297	1.98391	0.000955021
ACSL3	10770	-1.0528	0.000963321
TMEM26	51.4864	-2.55662	0.00098012
LOC101927482	94.0543	-2.05934	0.00100583
SCARF2	1245.69	-1.50828	0.00101244
CENPQ	665.704	-1.75541	0.0010175
FIBP	2989.3	-1.32423	0.00102479
RPS6KL1	428.995	2.07401	0.00102784
ARHGEF26	434.37	-1.2127	0.00103888
NR4A1	110.77	1.72222	0.00106503
TRIB1	314.944	1.32001	0.00107158
COIL	1114.25	-1.04432	0.00110008
MMP3	1501.99	-2.88675	0.00110008
PLIN2	23038.6	-0.951118	0.00110008
SLC2A3	7770.86	1.2882	0.00110008
MANF	3600.57	-1.01155	0.00111052
VSIG10	759.649	-1.15825	0.00113939
NCAPD2	4581.05	-1.17244	0.00114485
DKK2	247.129	2.42653	0.00114491
EZH2	1113.46	-1.195	0.00114491
TPST1	2597.17	-0.995655	0.00114491
TELO2	1682.8	-1.08456	0.00114879
SDSL	160.117	1.49955	0.00115752
SSC5D	108.161	-1.87894	0.00115752
PLAGL2	486.427	1.15187	0.00117454
CORO1A	73.5757	-1.96862	0.00120573
ITGA7	10653.2	-1.39767	0.00121369
PSIP1	3675.69	-1.69668	0.00121645
GMNN	891.532	-1.2752	0.00123491
DTX4	523.808	2.5209	0.00124417
FAM160A1	279.252	2.55188	0.00125342
KRT6A	13.8872	7.23437	0.00125342
LOC101927391	173.81	-1.51507	0.00125342
SYTL3	1034.03	-1.5132	0.00125342
EID1	12193.1	-0.997765	0.00127116
HIST1H2BK	2797.6	-0.991414	0.00127523
SPANXB1	27.9363	3.84069	0.00128449
RP1	385.658	-1.67695	0.00129761
ALG10	483.53	-1.43114	0.00130716
C21orf58	462.954	-1.24415	0.00133282
TRIB2	3017.65	1.95719	0.00133341
SMYD1	76.5749	5.52895	0.00134217
NRGN	47.7984	-2.66046	0.00134527
PAPL	29.8097	-3.60014	0.0013501
TFAM	2863.62	-1.0493	0.00136639
BTG3	1109.96	-1.12923	0.00138412
AKR1B10	133.248	2.98689	0.00141814
HIST1H1A	90.3589	-2.15826	0.00141957
SRSF7	5789.79	-0.946901	0.0014525
SPIN4	533.73	-1.27364	0.0014703
THEMIS2	470.647	-1.28085	0.00147308
SMC1A	5239.15	-0.959934	0.00147753
KCNT2	102.823	-2.36625	0.00150535
TNFRSF9	70.156	2.13101	0.00150768
MGAM	427.372	3.94883	0.00151209
TTYH3	7366.76	0.971486	0.00155309
MOB1A	4379.67	-1.03129	0.00155602
MYB	59.4877	-2.08037	0.00155614
ALDH16A1	1095.11	-1.3935	0.00156593
SARM1	417.691	-1.20804	0.00159746
DSG3	13.8307	7.22568	0.00160479
HNRNPD	1153.53	-1.04177	0.00162207
CAV3	969.412	1.60199	0.00163047
KIF5C	57.1614	-2.32966	0.00163047
CIPC	1215.05	1.0003	0.00163751
TPK1	207.198	1.33022	0.00165923
RNF219	1133.23	-1.21775	0.00167048
SLFN11	1370.72	-1.34925	0.00167198
TMEM171	1239.06	-1.01555	0.00167315
TRA2B	6344.89	-0.954563	0.00167435
TMX4	2993.91	-0.950647	0.00167856
C11orf96	58.0722	3.76633	0.00168091
USP13	1569.81	-0.989084	0.00168401
MIS18A	925.254	-1.02193	0.00169815
TNFSF18	53.9141	5.4751	0.00173364
LOC642846	114.315	-1.58793	0.00173661
HMG20B	2388.68	-1.24316	0.00180736
AKAP11	5606.24	-0.946281	0.00182234
FAR2	802.542	-1.42556	0.0018287
NPNT	66.0557	4.52761	0.00183197
DLX1	235.023	-1.29816	0.0019116
TRIM14	431.965	-1.12717	0.00193999
CYP27A1	471.585	-1.11534	0.00197541
LINC00669	93.8043	-2.09188	0.00199976
GINS1	1215.33	-1.97345	0.0020275
POLA2	1328.85	-0.995413	0.00204266
LOC100288911	653.877	1.24887	0.00211561
NBEAP1	21.9687	7.89307	0.00212872
SEMA6B	604.582	3.42556	0.00215444
SAP30	1262.82	-1.03729	0.00217168
RFC4	1084.5	-1.17163	0.00217547
LONRF2	25.6536	6.63958	0.0021794
FAM222B	1036.62	1.34471	0.0022573
BIRC2	9289.25	-1.15297	0.00227318
SUPT16H	8830.34	-1.03457	0.00228488
TES	395.157	1.87982	0.00230348
CDH19	22.7955	7.94648	0.00231024
CDC7	741.253	-1.04546	0.00235833
GREB1	198.865	1.95098	0.00236036
LINC00619	35.9982	-2.57529	0.00237658
CCP110	1460.14	-1.21288	0.00238218
BACH2	51.0574	-2.37449	0.00241305
EXOSC8	1195.2	-0.980368	0.00241305
SLC37A4	456.655	-1.09993	0.00242223
ROM1	282.904	-1.21278	0.0024495
IL21R	1980.47	-1.37546	0.0024767
ZNF74	771.454	1.09051	0.00248241
MMP28	34.7303	5.5367	0.00248357
ANK1	1124.37	2.81921	0.00251464
BMPR1B	1005.59	-1.09558	0.00251464
MAGEC2	232.921	1.31531	0.00251464
PHC3	3895.57	-0.962516	0.00251464
SAPCD2	293.888	-1.31036	0.00251464
TTLL11	317.9	1.19147	0.00251603
CBR3	340.686	-1.35538	0.00253283
MYH10	3148.38	-0.994753	0.00253283
PLCD3	2100.86	0.947948	0.00256088
IL6R	465.412	1.96229	0.00257012
PERP	1898.78	0.952135	0.00262018
SAMSN1	11.9748	7.02034	0.00263756
ZFP36L2	2617.28	1.23291	0.00263756
ACKR3	30.1529	6.86838	0.00263767
LMBR1L	1482.49	1.35506	0.00264715
PLCH2	59.9988	2.20101	0.00264944
ANKRD30B	235.488	1.63423	0.00265163
GGH	2952.09	-1.22541	0.00265182
FIBIN	413.42	1.26003	0.00267549
GOLGA7	3099.29	0.977111	0.00267549
PCDHGC5	119.43	-2.15691	0.00268623
SV2A	1763.56	-2.13045	0.00271054
ADRB2	592.09	1.07536	0.00274561
NEB	295.113	2.5851	0.00274561
TAGLN	22759.2	-0.917245	0.00274561
NT5DC2	2579.28	-0.946546	0.00274661
PHF19	1590.34	-1.33646	0.00275851
COL28A1	320.319	-1.50184	0.00277986
CSDC2	206.438	1.39129	0.002824
JUND	3022.38	1.31623	0.002824
CFAP47	40.3009	5.04431	0.00283792
CENPV	560.301	1.10623	0.00284296
GSTA4	848.858	1.13394	0.00286057
SPTA1	23.5281	6.55998	0.00286057
LAMB2	15748	-1.01378	0.00287242
RASA2	1918.32	-1.03659	0.00288403
NCAPD3	1790.13	-0.962531	0.00289171
KCCAT211	168	1.60379	0.00292922
HBB	22.1467	4.39594	0.00297727
ARPC3	9585.61	-1.00163	0.00297898
CIT	2562.45	-1.3948	0.00306136
NEFM	25.4965	3.81052	0.00307134
SESN2	2233.79	0.975431	0.003072
NTNG2	1699.26	-1.45556	0.00308502
CRISPLD2	3198.4	-0.990672	0.00308617
SEL1L3	784.954	1.40509	0.00308775
PARD3B	1906.39	0.976805	0.00315443
CHIC1	1402.21	-0.948714	0.0031608
MAP3K8	80.0456	1.74228	0.00317552
GPR173	273.012	-1.5418	0.00318361
OAS3	537.056	-1.29018	0.00318361
NPTX1	847.714	1.96696	0.0031864
SERPINB2	183.689	2.96012	0.00325777
PSORS1C1	73.3544	2.26174	0.00325992
MYBL2	344.397	-1.31232	0.00329562
DTYMK	3258	-1.06929	0.00333294
UBE2D4	845.865	1.11014	0.00335831
RNASEH2B	1351.92	-1.15084	0.00337139
PAPPA	3888.36	2.84167	0.00337222
PBX3	4687.05	-0.97828	0.00339494
PDZRN3	623.722	-1.32831	0.0034057
DEK	7612.12	-1.66562	0.00340765
BMP1	6765.53	0.94474	0.00343956
CACNA1C	497.378	-1.05733	0.00347157
SLITRK4	274.266	2.3152	0.00347186
GLIS2	438.798	1.22079	0.00348063
HAUS1	1145.51	-0.959744	0.00348712
IDH3A	2133.13	-0.980292	0.00354135
SPATA2	443.121	1.23119	0.00354677
CIDEC	36.6349	2.52197	0.00355467
KRTAP7-1	22.5986	7.93409	0.00357635
C1orf198	1289.42	1.06304	0.00358872
NNT-AS1	383.454	-1.11495	0.00360691
PSRC1	964.378	-1.29048	0.00362032
SEC22C	3826.81	-0.893006	0.00366057
DGKI	1037.42	1.00492	0.00368751
APOBEC3B	123.628	-1.7078	0.00369471
SPRY1	237.582	1.88949	0.00369471
VEPH1	3764.48	-0.966289	0.00371182
RHOB	13503.9	2.5337	0.00371457
MAN1C1	30.919	3.64161	0.00371645
SNHG16	10537.7	0.870335	0.00371971
ACSS3	1286	-1.16883	0.00372302
AKR1B15	34.9007	6.0996	0.00373442
DPY19L1	7231.79	-1.23905	0.00373442
WDR37	2083.88	0.909852	0.00373442
PPME1	4446.89	1.06734	0.00382165
KIF7	3145.85	-1.55241	0.00385634
PRTFDC1	178.921	-1.68658	0.00388343
IL13RA2	46.5791	3.79405	0.00388473
CALCOCO1	4410.41	0.945018	0.00388822
FBXL16	116.382	2.90053	0.00393895
BEST3	191.789	1.36799	0.00396589
FAM102B	1727.1	-1.84718	0.00396589
MAPKAPK3	7625.51	-0.870918	0.00396589
ROBO4	1839.46	-1.45405	0.00396589
TRIM6	156.298	-1.64497	0.00396589
ZNF385D	387.997	-1.22298	0.00396589
GIPC2	338.762	-1.16508	0.00400737
IGFBP4	7795.81	1.00959	0.00403701
VAMP3	6316.78	-0.888054	0.00403701
NCAPH2	1726.99	-0.913155	0.00404917
OLFML2A	843.423	2.39492	0.00408593
C4orf19	372.101	-1.55565	0.00410878
SAV1	1824.67	0.923803	0.00412859
WNT2B	140.06	2.98417	0.00419522
TNS1	6536.73	-0.868502	0.00420242
DTD1	2035.92	-1.1294	0.0042189
GMNC	38.2109	2.42699	0.0042189
FOXO4	341.349	1.09655	0.00430786
VNN1	249.399	1.24743	0.00438129
FBXW9	490.541	1.11017	0.00438682
LMCD1	1037.87	1.32869	0.00438682
MS4A12	16.297	4.40129	0.00438682
STT3B	20655.2	-0.854387	0.00443465
ZNF556	302.213	1.1445	0.00446056
PHGDH	1284.36	-1.55077	0.00449114
NID2	5415.94	2.12842	0.00455407
HIF1AN	2320.28	0.953679	0.00457728
DGCR2	5388.1	0.897637	0.00464894
SLF1	1089.98	-1.00829	0.00466407
UNC45B	24.2825	8.04093	0.0047249
SLC25A25-AS1	44.8786	2.2534	0.00474139
F2R	827.995	1.48199	0.00482387
RYR1	405.305	8.12073	0.00484999
ARHGAP26	468.609	1.31251	0.00485684
ACSL4	11989.5	-1.62242	0.00489222
UEVLD	1414.73	-1.23686	0.00494711
RECQL4	1279.46	-1.15831	0.00496814
FLT4	48.617	-2.343	0.00502882
PVRL4	101.199	1.64322	0.00506958
UNC13A	40.4233	5.29328	0.00506958
TENM4	2816.94	-0.883947	0.00510256
KYNU	197.322	1.79764	0.00515786
ARPC1B	9017.5	-0.86683	0.00519162
CNTLN	1496.96	-0.919535	0.00522393
DLK2	423.441	1.98758	0.00527101
RAB34	3948.39	-0.928397	0.0052823
LOC100126784	744.863	-1.09068	0.00529175
LOC255187	34.3648	5.52278	0.00532452
TMEM38A	116.678	1.45477	0.00534266
MFI2	410.353	-1.21333	0.00534994
NDN	40.6732	2.5808	0.00534994
RFK	2006.43	-0.896101	0.00534994
RBCK1	2948.49	-1.05154	0.00537148
SMPD3	122.858	1.69247	0.00539385
CNIH3	261.77	-1.65298	0.00540675
CTNNBIP1	1908.42	1.04705	0.00544106
TFPI	16432.9	-1.19304	0.00546869
CDH10	38.7391	4.47254	0.0055074
FOXP2	177.496	1.37572	0.00550922
ASS1	11065.6	-0.844421	0.00551482
TUSC2	2046.44	1.22914	0.00557617
IL31RA	246.379	1.37079	0.00560632
RNF150	34.8838	4.06565	0.00561738
FAM134C	5782.57	0.852323	0.00563958
GLDC	156.95	-1.35837	0.00573442
BEAN1	69.8004	1.96075	0.00573929
HMCN2	536.385	-1.27182	0.00574142
SPNS2	154.334	1.5036	0.00574436
IDO1	15.1598	4.87513	0.00584494
ADGRG6	1691.21	-1.39554	0.00589469
DPCD	1103.09	0.908885	0.00592849
LETMD1	1911.44	0.914088	0.00593644
SATB2-AS1	39.3882	3.19603	0.00595294
TMCO3	8910.56	-0.994143	0.00595294
PTGIS	436.292	-1.22608	0.00599644
CCDC152	658.262	-1.56115	0.00600068
NQO1	7947.89	-1.45813	0.00601037
STK38L	1713.39	0.988769	0.00601479
LOC81691	416.835	-1.03101	0.00601752
ARMC1	3048.82	-1.14515	0.00603918
PPIC	3242.12	0.986859	0.00605298
ANP32E	4573.97	-1.23549	0.00615508
PICALM	17634.8	-0.832454	0.00621048
LOC100506548	3080.69	1.2168	0.00624013
CAPN5	3018.05	-1.22459	0.00624687
TMPO-AS1	99.8921	-1.55833	0.00624687
KIF24	588.629	-1.3111	0.00629498
KIAA0226L	65.5626	2.23851	0.00659071
ABLIM1	123.892	1.72265	0.00659887
SUZ12	1167.92	-1.11089	0.00660352
ST8SIA1	192.991	1.66084	0.006638
SYNM	471.96	-1.0409	0.00667168
ACAA2	4174.54	-0.940981	0.00670699
FANCE	477.908	-1.17651	0.00673927
DCK	2673.76	-0.852017	0.00676752
STMN1	12354.1	-0.967461	0.00677535
RANBP1	6641.92	-0.903428	0.00677961
USP5	6552.3	-0.840418	0.00678368
SMARCA1	4625.43	-0.906181	0.00684488
SPINT2	63.3593	2.0095	0.00684869
CLN8	3043.21	0.848701	0.00685442
ANTXR1	23121.1	-0.902224	0.00701087
EMC9	407.649	-1.07663	0.00703237
DMRT3	49.5496	3.09806	0.00708396
HRK	34.1774	4.31771	0.00708396
CENPH	957.956	-1.84282	0.00709614
C1orf112	760.351	-1.26198	0.00711795
XRCC1	1050.91	-0.96012	0.00713062
NOXO1	324	1.49336	0.00713601
ATG9B	45.0153	4.5927	0.00714342
HFE2	24.7537	4.30932	0.00714605
MSH6	4109.99	-0.962125	0.00724993
BUB3	9757.35	-0.862459	0.00726259
TPM4	63693.6	-0.847781	0.00728962
HEY1	205.777	2.15597	0.00732806
NAGLU	4135.61	-0.838089	0.00736338
TMEM106C	3254.74	-1.36053	0.00737402
CENPO	1331	-0.886183	0.0075145
SATB1	489.185	1.04666	0.00751657
DONSON	1497.63	-0.963984	0.00760405
PON2	17952.4	0.884178	0.00760405
EPHA7	2137.66	-0.859064	0.00773299
CDKN2D	323.274	-1.05565	0.00773856
IRAK4	1819.6	-0.859708	0.00774077
RAD51	465.734	-1.41188	0.00785582
TRIM46	181.547	-1.23248	0.00788807
HS3ST3A1	2072.87	-1.00111	0.0079213
PLEK2	155.608	-1.83359	0.0079213
STARD4	2306.7	-1.08495	0.0079213
CD68	4573.48	-0.852434	0.00800744
ARHGAP11B	160.962	-1.40661	0.00805708
PRUNE	778.164	0.97317	0.00808631
ANGPT2	240.563	-1.65237	0.0081159
BRINP1	15.8645	3.89024	0.00815051
CENPP	150.193	-1.31368	0.00818221
ARAP2	13.2454	7.16239	0.00820288
BCL11B	48.5809	2.62576	0.00820466
SMPX	70.3307	3.87639	0.00820466
MRAS	4856	0.890158	0.00833974
LEPROT	8523.17	0.875609	0.00836135
TYMS	800.509	-1.51921	0.00841845
ZNF676	19.3783	5.15232	0.00841845
TNFAIP1	2913.69	0.970213	0.00842605
TMEM38B	1399.68	-0.93809	0.00856745
PLAUR	5763.24	-0.863379	0.00857368
TP53INP2	712.303	1.47737	0.00863027
DDX53	11.5702	6.97276	0.00866275
NUDT1	993.753	-0.906522	0.00870213
NR4A2	57.9858	3.72427	0.00874859
DPF1	343.914	-1.23164	0.0088462
CCDC15	654.567	-1.42082	0.00886214
PSAT1	885.719	-1.20727	0.00889631
E2F8	109.025	-1.41596	0.00891416
HOTAIRM1	665.358	1.00153	0.00891416
LRRC2	1004.97	1.14438	0.00893334
SERPINB12	56.2077	4.35244	0.00893414
SLF2	7228.6	-0.812778	0.00895142
FLOT1	6366.6	-0.812469	0.00900986
IL1RL1	17.3385	4.02876	0.00910863
TIPIN	602.329	-0.988714	0.00911366
FSTL5	42.9876	3.06327	0.00915286
PLXDC1	36.9986	2.37101	0.00921722
CD300C	15.1539	5.92219	0.009258
ATP8B2	4837.06	-0.816203	0.00931572
LIMK1	10421.9	-0.808723	0.00931792
CYP26B1	830.873	-1.33873	0.00933102
CLIP2	3852.58	-0.842197	0.00935623
RAP1GAP2	224.097	1.58983	0.00935623
CACYBP	3402.08	-1.00481	0.00939264
SAR1B	4196.68	-0.843009	0.0094941
TMEM8C	24.2095	3.73923	0.00950895
GABRB2	91.2977	-2.96873	0.00952745
BTN3A2	1580.1	-0.849031	0.0095331
SLIT2	44.289	2.54125	0.00955178
GATM	24.0523	6.53354	0.00962836
ZP3	60.0521	1.81468	0.00962836
KCTD21	724.052	0.931661	0.00969026
ADAMTSL5	205.681	1.18709	0.00973032
MAP3K9	580.072	1.16202	0.00975413
CXorf57	180.377	-1.20362	0.00978097
GGT5	282.92	-1.38373	0.00985815
FAM78A	165.623	1.36621	0.00987316
PGM5P2	227.394	1.22938	0.00991671
LINC00882	94.1999	1.68279	0.00994022
SASS6	446.361	-0.981356	0.00994022
DDX23	5453.61	-0.900453	0.00998439
LOC100505817	21.712	7.87945	0.00998571
EVI2B	252.806	-1.40238	0.0101172
CNTN1	21.697	4.76347	0.0101643
NEBL	156.191	-1.25138	0.0101643
NOP58	2951.14	-0.92515	0.0101747
LOC100130705	85.9812	1.74667	0.0103071
AUNIP	288.674	-1.14778	0.0103946
ZNF668	4363.11	-0.809092	0.0103946
ESYT1	11570	-0.796045	0.0104118
SRGAP2D	177.115	-1.52642	0.0105537
P2RX5	397.157	1.10735	0.0105717
FJX1	7417.22	1.36153	0.0106009
CERS6	2972.87	-1.03027	0.0106098
CDKL4	133.808	2.25978	0.0107189
KCNJ2	453.903	2.71913	0.0107189
OPA1	6349.24	-1.07239	0.0107189
PAQR4	600.297	-1.1704	0.0107189
ABCA6	13.5772	7.19821	0.0107555
MAPK11	619.49	2.58885	0.0107555
LTBP3	1786.93	-0.928663	0.0108952
LGALSL	22.7438	2.86743	0.0109506
RTTN	2167.41	-0.900088	0.0110209
TMEM178B	273.159	2.54135	0.0110247
MYH8	35.9499	4.16007	0.0110742
KLF9	2986.44	1.00521	0.0111958
ICAM5	80.782	-1.7975	0.0112518
MFSD2A	464.969	-0.969117	0.0113414
MN1	191.739	3.47124	0.0113454
COL25A1	16767.6	-0.904016	0.0113508
SRSF1	15732.3	-0.78586	0.0113508
GMPS	2891.29	-1.08999	0.0113613
KIAA1671	250.95	1.28706	0.0113613
PIGZ	116.431	1.96221	0.0115412
ALCAM	24801.3	0.977125	0.0116038
PPAT	1789.1	-1.28451	0.0116729
CTNNAL1	5265.16	-1.01153	0.0116985
FANCB	456.616	-0.956885	0.0117215
GCHFR	112.689	1.60964	0.0117215
VGF	130.989	4.67608	0.0119164
KLF17	53.2828	-1.80399	0.0119827
NAA60	662.618	0.899457	0.0119827
AOX1	10714.9	0.885631	0.011998
EIF3J-AS1	459.03	1.29994	0.011998
PKN2	3934.37	-0.87027	0.011998
DLEU7-AS1	59.3042	2.97963	0.0120369
DZIP3	1408.74	-0.9807	0.0120369
CBFB	6675.95	-0.804432	0.0121291
SIX2	3470.2	1.11298	0.0122218
DUSP7	1788.45	0.986575	0.0122666
PTPRO	33.6747	2.32469	0.0124069
CALHM2	1190.94	-0.845934	0.0125151
DISP2	213.853	2.55073	0.0125412
CACFD1	771.371	1.22773	0.0125494
CSE1L	10308.7	-0.870252	0.0125494
KCNJ2-AS1	20.65	3.07113	0.0125719
MAMDC2	2815.74	0.922242	0.0125719
ORMDL3	3573.84	0.798458	0.0126694
STARD8	685.097	-1.37701	0.0126826
FABP4	16.6315	-4.37887	0.0127648
SLPI	16.1334	4.96912	0.0127776
SPATA6	395.597	-1.06189	0.0128588
CLIC4	126839	-0.845686	0.0128862
LOC100996342	85.5373	2.43625	0.0131716
ADAMTS15	65.241	3.13899	0.0131873
ST8SIA6	111.508	2.55339	0.0133278
GPC1	17875.1	0.931058	0.0133319
ARSG	242.077	1.16271	0.0133612
CD36	846.499	2.60749	0.0135439
FADS2	2390.73	-1.61316	0.0135717
PTMS	4534.44	-0.78946	0.0135979
RIF1	6934.01	-0.808904	0.013609
C7orf13	235.402	2.18257	0.013653
WHSC1	6857.4	-1.09388	0.013653
SLIT3	54.5039	2.67006	0.0136675
MAZ	10487.6	0.77532	0.0136681
SHC4	228.977	1.28214	0.0137767
MAP4K5	4751.1	-0.7836	0.0137909
PNPLA6	6625.88	-0.795817	0.0137909
METTL7B	1381.63	-1.27963	0.0138254
RBPJ	11128.3	-0.836812	0.0138498
WIPI2	5718.89	0.779023	0.0138498
BTBD19	443.794	0.989577	0.0140166
ANKRD52	7098.55	0.809879	0.0140303
HSP90B1	46087.5	-0.876545	0.0141235
MAP3K15	107.965	2.57653	0.0141235
MBNL1-AS1	171.622	1.25553	0.0141358
RGS16	43.202	2.68654	0.0141865
FOXRED2	463.348	-0.962443	0.0142294
SCNN1A	53.4291	1.86235	0.0142294
TPD52L1	767.89	2.03002	0.0142579
BCL9L	1963.21	0.869313	0.0147134
RIC1	3341.77	0.82384	0.0147561
ANKRD33B	426.136	2.52024	0.0148563
TRPC3	20.5657	-2.88434	0.0148563
MGEA5	8583.21	0.903001	0.0150166
SVIP	616.251	-1.05142	0.015059
SFI1	1031.9	-0.90984	0.0151331
ARL5A	2546.88	-1.15702	0.0151665
ZNF28	946.073	-1.01386	0.0152458
CDCA7L	1337.01	-1.18326	0.0153312
HS3ST1	31.7412	2.75847	0.0153312
BCAN	19.3208	3.37889	0.0153809
ZMYM1	1573.51	-0.833704	0.0153809
DMBT1P1	72.4805	2.14152	0.0154213
SAMD14	128.222	-1.33568	0.0154213
ZNF208	14.7909	3.83985	0.0155502
RGCC	52.5466	1.9073	0.0155549
ANO6	6268.72	-0.864659	0.0155659
ERMP1	1267.01	0.839603	0.0156744
LINC01164	17.7754	4.45987	0.0156851
GLS	28547	-0.963834	0.0156914
IL6	138.305	2.30088	0.015834
TMEM19	2710.17	-1.55786	0.015834
SRR	263.108	-1.12254	0.0158506
ETNK1	3109.66	-0.816139	0.0158575
KDM4B	2772.95	1.02871	0.01593
MED1	2727.46	-0.904824	0.0161069
TNFRSF11B	4212.06	1.06057	0.0161069
MIOS	7191.63	-0.961215	0.0161201
PAQR3	3760.6	-1.40499	0.0161445
IGFBP5	1225.24	5.32625	0.0162132
KCNG2	36.7342	2.34576	0.0162803
HSD17B10	2906.69	0.86702	0.0164217
C1orf116	36.8025	4.91746	0.0164362
PARP1	5414.71	-1.13058	0.0164362
VIM	250056	-0.794319	0.0164854
STX3	2457.82	0.788012	0.016504
ZNF850	929.347	-0.909026	0.016504
SGCE	2085.89	-0.948877	0.0165526
LINC00324	131.964	3.41772	0.0167394
DUSP8	19.1269	4.11282	0.0169041
BTBD3	4007.4	0.767807	0.0170246
ABCA8	28.7366	2.56863	0.0170656
DNAJC9	3184.31	-0.846519	0.0170656
ZNF695	106.063	-1.5319	0.0170656
BEX1	91.1981	2.13144	0.0170672
ENPP7	40.5439	2.62225	0.0170672
TTF2	1476.13	-0.997013	0.0170672
A2M	64.4414	4.48717	0.0170755
ARSI	230.741	-1.4508	0.0171024
SDK1	1224.46	0.822513	0.0172638
MXD3	275.874	-1.06218	0.0173363
TMEM237	3550.47	-0.916486	0.0173363
AMD1	12919.7	-0.753977	0.0173395
MYOG	170.451	9.4574	0.0173395
PDS5B	1320.21	-0.806953	0.0173395
NUP35	770.927	-0.8881	0.0173396
HTR3E	16.8586	6.08484	0.0173765
PDE1C	11.1981	6.92	0.0174815
PITX3	199.475	-1.46048	0.0175264
FIGNL1	1340.98	-1.10758	0.0175935
CBLB	2645.85	1.23267	0.0176138
PLCE1-AS1	79.0101	3.39119	0.0176138
TUBG1	3070.14	-0.975388	0.017646
CBX3	8486.04	-0.892923	0.0176595
STX2	3058.43	-0.856862	0.0176595
ATP6V1G1	6480.77	0.796301	0.0178017
TNNT1	1384.87	2.90079	0.0178762
ATP6V0A1	4622.81	0.970508	0.0179503
MMP24	362.876	1.56129	0.0179963
PGBD5	36.7423	3.31689	0.0179963
CLDN7	86.8798	3.71358	0.0180094
MAPK3	2357.09	-0.834471	0.0180094
RARG	1724.93	-0.820463	0.0180563
STRA6	137.41	-1.67513	0.0181521
BORA	719.916	-1.44513	0.0181855
OSGIN1	504.219	0.948961	0.0181855
ZBTB5	1109.75	1.27169	0.0181855
DESI1	2874.58	0.776952	0.0182192
DSCC1	741.069	-1.37403	0.0182303
MTDH	13345.4	-1.00517	0.0182303
LINC01535	78.5543	1.76213	0.0182443
GLP2R	8.35236	6.49752	0.0182967
LINC00920	28.2285	2.42801	0.0184158
TGFB1	1077.99	-1.00036	0.0184158
PRR32	8.80272	6.57833	0.0184408
SLC8A3	974.923	-0.944195	0.0184408
PCDHA12	20.5271	3.1022	0.0185096
SNHG18	375.827	1.20855	0.0187269
ARHGAP29	11270.4	0.754068	0.0188475
LINC01604	115.808	1.33721	0.0190586
ING4	1055.37	0.848189	0.0191266
RGS3	7943.41	-0.751427	0.0191266
ZNF271P	3171.03	0.790903	0.0191266
LOC646903	502.592	3.38215	0.0191331
ADAM19	28644.8	0.968663	0.0191377
AKR7A2	2774.21	-0.830711	0.0192151
WSCD1	150.944	2.58936	0.0192346
TEAD2	1177.49	-0.803514	0.0192392
NAV2	5767.84	-0.792262	0.019301
VCAM1	65.3769	2.77648	0.0193748
RGMA	26.8005	3.2618	0.0194644
LOC101927768	117.015	1.32141	0.0195337
SLFN5	5595.55	-0.849193	0.0195337
SRSF3	12761.4	-0.755195	0.0195337
SLC4A7	14814.9	0.776264	0.0195345
THEM5	46.1168	1.89155	0.0195345
ADHFE1	50.1731	1.93261	0.0195874
NUP155	4261.12	-0.765808	0.019606
LRRC27	472.085	0.894539	0.0196128
TMEM154	460.086	-0.998386	0.019796
DPYSL4	323.17	1.51982	0.0198875
RMI2	204.683	-1.51511	0.0199848
PCDHA11	29.2542	2.32291	0.0200271
IFNG-AS1	38.4679	2.62009	0.0200891
ZNF497	455.758	1.39478	0.0201248
UNG	1684.77	-1.12545	0.020141
HAUS3	987.113	-0.831894	0.0201903
ALDH1A2	16.3715	4.06162	0.0205417
HYAL3	260.957	1.53102	0.0205417
MIR155HG	91.3252	-1.63258	0.0205417
SLITRK1	402.548	2.67357	0.0207044
AZIN1	10810.9	-0.752519	0.0207724
SIM1	912.157	1.45451	0.0208676
TMEM25	306.434	-1.32741	0.0208676
PPM1H	572.124	1.57332	0.0209251
CARD14	55.9426	3.11173	0.0210297
HIST1H1C	10137.9	-1.49439	0.021051
KCNC4	429.673	-1.21383	0.0210572
AKAP6	190.124	2.20119	0.0210829
CPT1C	582.684	-1.58637	0.0210829
MASTL	1532.82	-0.985406	0.0210829
DBP	163.143	1.16069	0.0213063
FGD4	1353.77	1.27579	0.0213428
RYR2	19.9759	2.82859	0.0213565
TNS3	25529.9	-0.756568	0.0213565
MPZ	445.732	-1.11192	0.0214363
GLYCTK	397.733	-1.05225	0.0215466
PLEKHG2	940.958	-0.837206	0.0215934
FAM83H	100.578	2.18961	0.0216652
THAP10	97.9762	-1.36647	0.0218598
CACNA1S	20.1728	2.84508	0.0218746
CHRD	221.261	1.32957	0.0218746
PPP1R15B	4192.97	0.875658	0.0219038
FAM227A	160.818	1.25412	0.0219356
IRGQ	6553.68	1.11799	0.0220212
NEDD9	1676.7	1.06068	0.0221132
BTG2	1883.78	1.12403	0.0221588
DMRTA1	421.219	1.10878	0.0221588
EMILIN1	10181.8	-1.6841	0.0221588
SLC39A10	4295.18	-0.791583	0.0221588
SLC45A4	240.414	1.07209	0.0221588
ABHD11	565.778	-0.858673	0.0222369
DNA2	839.039	-0.867205	0.0222768
DNAH2	77.146	2.12751	0.0222768
G6PD	1729.09	-0.776164	0.0222768
CDON	2769.5	-1.11696	0.0222966
TMEM44	2160.54	-0.914559	0.0222966
SGCB	5283.96	-1.09358	0.0223179
PAK2	3901.31	-0.748868	0.0223353
SMTN	9518.9	-0.821231	0.0224038
PRIMPOL	585.846	-0.925671	0.0224319
XXYLT1	1526.25	0.995481	0.0226672
CCL2	138.736	9.00794	0.0226982
DFNB31	273.384	1.15416	0.0227106
EME2	759.441	1.13553	0.0227106
PRDM11	106.074	1.32698	0.0227106
TRMT12	1030.23	0.818405	0.0227106
RDH10	1091.47	0.926673	0.0228367
TIGD7	483.415	1.00228	0.0229346
CPA3	19.2221	2.7632	0.0229608
FBXO32	3408.88	1.28878	0.0230054
ZNF674-AS1	254.696	1.11687	0.0230054
NRM	410.959	-0.916123	0.0230206
TMEM86A	285.32	-1.61505	0.0230206
TGFBR3	2318.61	1.35126	0.0230238
ENOPH1	2567.88	-0.891736	0.0231621
C16orf59	547.309	-1.02794	0.0232416
ATP6V1E2	62.0745	1.69567	0.0233973
FAM177A1	2603.17	-1.0485	0.0234197
SNHG20	212.954	1.40611	0.0234197
GALNT6	2438.64	-1.01086	0.0235296
PCBD2	620.206	0.916573	0.0237187
SIMC1	299.868	-1.02305	0.0238478
TCN2	559.767	0.891402	0.0238478
FAM217B	852.414	1.03505	0.0239381
EXOSC9	2204.75	-0.79425	0.0239931
GLI3	287.056	-1.11529	0.0239931
HMGN1	5317.93	-1.299	0.0239931
LDLR	4436.5	-0.772584	0.0241698
LRRC4	1769.38	-1.24777	0.0241884
IFT20	1123.32	0.803938	0.0241989
KLF3	1914.11	0.783745	0.0241989
LSP1	8559.08	-0.95704	0.0241989
HAT1	3148.82	-0.96755	0.0242305
IL18	49.3086	2.06129	0.0242305
ARHGAP31	1583.19	-1.08912	0.0243209
DAGLB	1332.43	0.877041	0.0245079
EI24	9210.16	0.730591	0.0245079
MYF5	13096.8	-0.920165	0.0245079
FHL1	2544.83	-0.948912	0.0245798
USP1	3330.81	-1.20191	0.0246731
ZNF442	281.167	0.956977	0.024748
AKT1S1	2305.13	0.784394	0.0247608
KLLN	89.3434	1.54891	0.0249963
KCNS3	1356.9	-1.01764	0.0250365
KBTBD7	676.094	0.955484	0.0250936
BCO2	26.9968	2.50739	0.0252793
CNRIP1	1829.14	-1.02319	0.0252793
SH2B3	13651.8	-1.16873	0.0252793
ADA	613.935	1.91282	0.025499
FBXO6	177.857	1.44021	0.025499
ZBED5-AS1	162.172	1.40031	0.025499
CADM2	13.8118	3.67679	0.025508
POLD2	3610.86	-0.787232	0.025508
ATL2	2237.02	-0.836032	0.0255086
TMEM178A	32.1485	2.16032	0.0256695
NCKAP5L	3451.9	0.903538	0.0257398
CEBPB	5315.17	-0.777154	0.0257678
LINC01352	42.209	1.83176	0.0257678
TMEM64	5571.85	0.800351	0.0259211
REPS2	36.865	2.13475	0.0260174
SCARNA9L	143.738	-1.13579	0.0261762
NUDT11	309.592	-1.27427	0.0262424
LOC100129434	42.1309	1.9862	0.0262798
TRPS1	3873.99	0.749223	0.0262798
GLT8D2	2281.71	-1.41223	0.0263403
TMEM198	427.78	2.19537	0.0265396
TGFB2	4686.91	1.58	0.0266567
RBPMS-AS1	64.6332	1.50939	0.026688
SERPINB9	213.711	1.53122	0.026907
TMPRSS11B	15.9469	5.92978	0.026919
ZBTB46	609.023	0.841347	0.026919
RHOU	162.382	-1.36018	0.0269313
SLC26A4	548.809	-1.27837	0.0269313
MYH1	26.4744	2.98722	0.0271968
FANCL	781.202	-0.834102	0.0272082
RELT	714.568	-0.827642	0.0272821
CEP44	954.029	-1.15669	0.0275104
CCDC184	20.152	-2.69852	0.0276722
TCF7	180.278	-1.07813	0.0276842
KIAA1549	1310.31	0.761469	0.0276976
PSAP	33123.1	0.732677	0.0276976
PSMB8	1412.83	-0.967491	0.0278553
LINC00525	17.8716	2.83876	0.0280916
MGP	14.9382	3.52882	0.0282584
ATXN1L	2942.06	1.03352	0.028291
GPAA1	5414.77	-0.783862	0.028291
LOC100129940	510.204	-0.918566	0.028291
RBMX	7642.32	-0.750885	0.028291
MAP3K14	736.609	1.26975	0.0283013
MARCH3	1711.78	-0.851413	0.0284682
PRKX	2127.18	0.782663	0.0284682
RBFOX2	8006.66	-0.998309	0.0284682
AP4M1	466.342	-0.929837	0.0284878
WDR78	540.913	1.29657	0.0285387
BEST1	494.979	-1.16125	0.028756
ENTPD6	6675.4	0.761612	0.0289571
HMGB1	5990.42	-1.2215	0.0289571
KCNIP4-IT1	43.1598	2.54952	0.0290501
IFT27	854.39	0.799709	0.0291298
MAP1B	21448.6	-1.07471	0.0291298
PLA2G4A	13.3927	5.74231	0.0291458
FCAR	6.89575	6.22338	0.0294605
AFF4	9630.3	-0.720832	0.029481
AHNAK	84192.9	-0.872906	0.029613
ARID3A	1063.8	1.09356	0.0296753
KIAA1211	897.197	-0.924824	0.0297156
ELOVL7	60.8633	1.68426	0.0297576
PDLIM1	366.08	0.952983	0.029962
TMEM116	314.641	0.971321	0.0301574
TRPM2	66.4873	3.69554	0.0303076
CADM4	104.667	2.43068	0.0304506
MTHFR	1352.92	1.35576	0.0305253
ZNF493	426.943	1.30183	0.0305261
RCE1	891.889	0.805695	0.0307864
MARCO	11.5636	6.96671	0.0308558
SERTAD4-AS1	121.154	2.77592	0.0309212
FBXL5	9725.96	-0.709372	0.0310122
TMA16	1309.1	-0.750883	0.0310122
LONP1	4875.12	-0.894363	0.0310866
POSTN	4521.02	0.744892	0.0310866
PLK2	18362.7	0.701127	0.0311198
PTEN	9726.62	0.712912	0.0311429
CCDC77	720.323	-0.792201	0.031239
PLEKHA4	939.57	-1.08907	0.0312697
UPP1	727.63	1.06999	0.0314662
HINFP	776.682	0.788162	0.0314753
HOXB3	1962.56	-0.746246	0.0314753
SLC16A9	194.751	1.84516	0.0314753
CTTNBP2NL	3333.98	0.770478	0.0314781
KIF9-AS1	185.878	1.79395	0.0314983
TNXB	24.4725	3.12089	0.0315794
ALG10B	461.594	-0.848119	0.0316083
IGFBP3	43882.5	2.22958	0.0316083
WDR54	763.451	-1.08354	0.0316083
DNAJB4	36634.7	-0.763408	0.0317575
MYOM1	47.4254	2.22307	0.0317575
BEX5	12.3199	3.90616	0.0317837
LINC01003	255.304	2.00098	0.0317837
MARCH1	566.414	1.60023	0.0317837
SERPINA3	364.844	11.9486	0.0318054
MKNK2	7104.02	1.56157	0.0318195
BACH1	6445.37	0.782082	0.0318261
MITF	821.254	0.819061	0.0318329
POP1	2408.02	-0.750064	0.031943
PTK7	5195.72	-1.08371	0.0319867
AMOTL2	12312.1	0.957113	0.0321468
HVCN1	133.415	-1.14506	0.0321468
PORCN	6163.9	-1.00776	0.032282
KMO	18.5814	2.74131	0.0323168
CNKSR1	16.4102	4.42272	0.0324547
ICAM1	509.86	1.36148	0.0324547
ITPR3	25929.2	-1.12378	0.0324547
MGME1	2216.14	-0.764106	0.0324547
CDK5RAP1	1093.43	0.80174	0.0326518
HLX	261.317	1.02568	0.0329424
ITGA1	2379.1	0.828475	0.0329424
MMP14	64211.1	-0.748764	0.0329424
YTHDF3	5053.56	-0.806153	0.0329424
ZNF468	941.771	-1.11771	0.0329424
CDCA7	166.252	-1.16812	0.0329447
KCNQ4	16.7753	5.13391	0.0329447
PRSS23	38073.5	1.27657	0.0330022
TGM1	53.0586	1.64514	0.0330355
LRSAM1	861.478	0.846937	0.0330445
GYS2	70.3307	2.58454	0.0330772
DDN	76.1051	3.33156	0.0332138
FLJ32255	138.732	1.13201	0.0332222
FTSJ1	3940.29	-0.713865	0.0333574
ZNF273	295.078	-0.904595	0.0335375
TTN-AS1	16.8164	4.11745	0.0337023
NAP1L2	23.9602	3.08421	0.0338049
VNN3	7.99229	6.43312	0.0338251
KLHL41	5730.87	1.20668	0.0339147
BTRC	1684.03	0.733236	0.0339621
RBM26-AS1	72.9669	1.64194	0.0339621
LOC105747689	141.537	1.87497	0.0340036
NAP1L3	266.51	2.09188	0.0340036
SFXN2	148.211	-1.10343	0.0341703
TBC1D8	820.057	0.952234	0.0341703
PARP10	1994.48	-0.726462	0.0341934
SNX16	910.03	-1.26693	0.0341936
ABCD2	176.151	1.84922	0.0345432
MORN2	698.713	0.987622	0.0345432
PAQR8	490.112	-0.825062	0.0345432
MORF4L2-AS1	46.2641	2.07857	0.0349278
RMI1	139.327	-1.10615	0.0349619
CPEB1	401.379	-1.47002	0.0350091
PIGB	719.192	-0.826764	0.0353224
ITGB8	922.76	1.8082	0.0353689
LMF2	6192.71	-0.6963	0.0354088
PTPN22	798.401	-1.19748	0.0354088
RAB39B	14.6858	-3.40934	0.0354088
C17orf58	478.793	0.887826	0.0354125
ECM2	154.849	1.09824	0.0354657
LURAP1L	605.744	0.907877	0.0355899
BCLAF1	8620.28	-0.773395	0.035597
CHAF1B	312.146	-1.43769	0.0355992
FAM136A	2077.6	0.791028	0.0355992
PI3	8.85276	6.58068	0.0356169
C16orf58	1868.06	-0.753503	0.0359689
CERKL	93.7958	-1.33831	0.0359689
STK17B	12202.3	-1.07871	0.0359689
DIRAS3	563.047	-1.93443	0.0361625
TMEFF2	2003.09	-0.733521	0.0361625
AK9	150.098	1.44655	0.0362265
FAM167B	26.3239	-2.33008	0.0362265
ZNF395	2025.17	0.882862	0.0362265
XRCC3	1138.5	-0.781314	0.036254
MYC	4895.17	0.776833	0.0364016
SH3PXD2B	2827.41	-0.801379	0.0364156
SLC2A5	462.224	2.46751	0.0364156
CCL20	165.135	1.05703	0.0364969
LINC00431	11.2125	3.83587	0.0364969
GEM	1578.57	-1.27385	0.0365346
U2SURP	5475.86	-0.729549	0.0365618
TET1	705.594	0.827769	0.0366307
ASTN2	469.013	0.922816	0.0368144
ARRB2	383.285	-1.11946	0.0368609
UBA6	10537.9	-0.68603	0.0368609
HS2ST1	4445.19	-1.29146	0.0369023
GUSB	742.268	-0.803705	0.0370203
MMP11	197.345	1.49013	0.0370281
PKHD1	15.9718	4.46803	0.0371414
CDK2AP1	12073	-0.712193	0.0373659
GJC1	2118.71	-0.7372	0.0375789
TM4SF20	53.9747	4.03468	0.0383374
LRRN3	42.7663	2.00051	0.038388
FHOD3	2732.25	-1.1247	0.0384795
SCN5A	4487.31	-1.25668	0.0385962
THBS1	185589	0.680933	0.0385984
SLC46A3	1252.44	2.14575	0.0386378
ADAM15	4010.09	-0.8089	0.0387522
ASB5	38482.9	-0.888605	0.0389225
NRSN2	1305.13	-0.751144	0.0389525
PDK4	1231.98	1.66422	0.0390907
SYNGR2	267.236	3.17132	0.0391216
LINC01358	80.0239	-1.3475	0.0391771
CCBE1	26937.5	-0.737313	0.0393107
GLIS3	498.091	1.07259	0.0393107
DNAJB5	651.45	-0.77672	0.0394201
PIK3C2B	65.8245	1.41251	0.0396309
RAD21	5999.72	-0.743147	0.0396309
NKX3-2	102.362	1.20684	0.0397408
SFPQ	14927.2	-0.766981	0.0398323
RASSF5	387.657	2.1677	0.0402224
DUSP13	1782.59	-0.822924	0.0402916
ZNF99	10.3838	5.30523	0.0402916
PRR15	24.5604	3.8725	0.0404363
SUCLG2	5985.79	-0.98159	0.0404363
CITED2	14715.9	0.944765	0.0404643
IL20RB	225.35	2.35015	0.0404643
SPCS3	12894.3	0.762018	0.040704
SLC38A3	11.5036	4.45441	0.040963
LINC00664	142.07	1.53505	0.0410228
ZNF736	1369.1	-0.75646	0.0416252
SLC35D2	1689.66	0.715798	0.0416913
SOX2	8.6341	6.55076	0.0416913
DACT1	730.852	2.15453	0.0416942
RASGRP3	295.537	-0.975259	0.0416958
RBBP8	2383.8	-0.871065	0.0416958
SFRP5	183.333	6.64349	0.0416958
DBNDD1	312.231	1.03211	0.042432
ERLIN1	4672.17	-1.50542	0.042432
CDC42EP2	1700.47	1.12291	0.0426674
CMTR2	2374.46	-0.751363	0.0428149
ATP8B3	171.731	-1.44797	0.0428608
MAGOHB	501.888	-0.821908	0.0431962
TRIM52-AS1	207.512	1.11453	0.0432183
NUP85	1973.65	-0.707294	0.0434361
RGL4	361.385	1.11517	0.0434361
SGK1	1034.13	0.956133	0.043439
TMEM181	7476.31	-0.927703	0.043439
ZC3HAV1L	616.11	1.16827	0.0434394
APAF1	1712.28	-0.723222	0.0434792
KLHDC8B	1031.46	0.828507	0.0436566
LOC283140	85.1718	1.33482	0.0437367
BASP1	7548.43	-0.76597	0.043864
MYH14	9.48961	5.23427	0.0439863
KITLG	2939.4	0.711364	0.0440196
KIAA1462	2213.22	-1.00672	0.0442304
TMX1	8241.78	-0.682793	0.0442304
PRKD3	3558.02	-0.880062	0.0443742
SMC4	5267.33	-1.14899	0.0444967
AUTS2	372.865	-0.889578	0.0444984
NFATC4	1073.53	-1.29328	0.0448387
TMX3	8521.83	-0.678327	0.0448445
WDR90	998.307	-0.730984	0.0448445
PPARG	481.66	1.13272	0.0448662
SRPK1	4503.13	-0.875642	0.0448826
BDNF	2369.79	1.48321	0.0449073
IFI44	1705.32	-0.886206	0.0449073
DUT	2904.4	-0.792501	0.0452123
LINC00847	268.128	0.974908	0.0452123
NTNG1	1373.14	-1.06842	0.0452123
TMEM151A	30.0852	3.5663	0.0452123
PCDHA10	20.1074	2.5608	0.045214
MT1H	14.6144	5.88104	0.0452163
CTHRC1	6150.5	-1.52371	0.0452451
LINC00857	85.6898	1.31972	0.0452451
ZBTB18	3348.97	0.733784	0.0452451
NRCAM	2740.25	1.17107	0.0453737
YWHAH	6382.19	-0.84177	0.0455242
ZNF783	960.38	1.04451	0.0456219
PDIA4	17357.8	-0.74541	0.0456748
EGR2	104.889	2.92872	0.0457642
SNTB1	1420.9	1.24296	0.0457642
GPHN	872.89	1.46215	0.0458523
LOC100507283	68.7394	1.67815	0.0459056
MACROD1	910.311	-0.811101	0.0460157
ZNF611	863.486	-0.738043	0.0460157
TFAP4	328.904	-1.06919	0.0461264
GSDMB	94.5646	2.14513	0.0465937
CHRNA5	60.5449	-1.81613	0.0467461
AP3D1	11654.7	-0.67229	0.0470725
CCNF	1620.58	-0.859647	0.0472421
ICMT	12888.4	-0.670973	0.0472421
ADAMTS1	29381.5	-0.665456	0.0473608
UBA7	811.661	-0.760584	0.0474639
NUP37	1494.53	-0.722691	0.047576
TMEM233	685.767	-0.764221	0.047576
ZNF492	69.9638	-1.36144	0.0479157
MRE11A	1171.09	-1.24984	0.0481207
HEYL	117.71	-1.16814	0.0482316
TACC1	15467.4	-1.2329	0.0483234
SCARA3	1450.82	-1.80965	0.0486098
TRPC1	1714.93	-0.732167	0.0486453
GLUL	12134.3	-0.974879	0.0487012
PKD2	9343.19	-1.11038	0.0487012
UNC79	24.3788	2.33598	0.0488759
TP73	75.8472	-1.47894	0.0488911
MMP24-AS1	2461.95	0.690566	0.0489046
NDST1	15368.7	0.662495	0.0489046
FAM129A	244.863	-1.30191	0.0491783
GAMT	1592.63	-1.04523	0.0492817
TUBA1B	40633.1	-0.966563	0.0494014
ITGB6	1925.19	-0.756035	0.0497028
RPRD1A	3446.65	-0.676643	0.0497983
LINC01278	249.46	0.936465	0.0498551
BMPER	741.881	-0.809353	0.0501249
GADD45G	11.9757	4.41339	0.0501249
C22orf39	824.62	0.73248	0.0501505
HOOK3	4598.84	-0.905518	0.0503706
RAB30	1566.48	0.793132	0.0507336
RGS17	703.831	-0.78854	0.0507821
DCLRE1B	695.823	-1.04694	0.0509228
ANXA6	33542.7	-1.08184	0.0516398
PROSC	1170.51	0.716174	0.0516443
SLCO3A1	196.704	-1.01864	0.0516462
INA	91.4312	1.60314	0.0516506
GPR63	77.0436	1.38016	0.0516516
ITGB2-AS1	85.486	1.43187	0.0516516
TSC22D1-AS1	279.709	0.89608	0.0517017
UCHL1	707.589	-1.03885	0.0517017
ZNF724P	144.608	-1.17424	0.0517017
CAPG	13416	-1.28086	0.05182
ENTPD4	6447.47	-0.666515	0.05182
FAM107B	521.914	0.812786	0.05182
C12orf75	6165.84	-0.710653	0.051856
LOC101928979	52.2204	1.56459	0.0519777
C10orf2	835.604	0.826113	0.0520545
TRIM47	252.761	-1.44578	0.0521472
TWSG1	7595.63	-1.35889	0.0521967
RHCG	13.8067	3.29479	0.0522993
CALR	52698.1	-0.755189	0.0524831
SMYD3	3761.34	-1.2864	0.0525355
ZBTB2	989.695	-0.716847	0.0527766
EFNB2	3647.42	0.797145	0.0529229
LGALS3	5405.57	1.05666	0.0529779
HOXB13	62.6047	1.70293	0.0530263
TMEM200A	1266.65	-1.76568	0.0533783
LYPD5	32.2341	3.46153	0.0534369
MIF4GD	134.298	1.40108	0.0534369
NEDD1	2063.5	-1.04528	0.0534369
ZNF519	137.45	-1.05638	0.0534369
ZNF229	1795.47	0.775095	0.0534388
TLR6	423.741	0.950907	0.0534727
ARHGAP22	14974.3	-1.39972	0.0534862
CTGF	7344.57	1.54001	0.0534862
LOC100130238	15.138	4.86934	0.0534862
MYO5A	8730.12	-0.748308	0.0534862
PKP3	215.126	1.03704	0.0535309
IGFBP7	17997.4	1.40094	0.0536441
HECTD2	1771.74	-0.681652	0.0537786
FRS2	2737.78	0.726654	0.0538704
FSTL3	10017.4	0.874786	0.0538843
THY1	35066.2	-1.27313	0.0539025
VEZF1	3262.03	-0.693509	0.0539039
OSBPL7	963.888	-0.966217	0.0540487
C19orf18	34.8277	1.89948	0.0540987
CEP162	689.999	-0.865544	0.0540987
NRROS	72.3652	-1.96194	0.0540987
OBSCN	51.1514	1.62907	0.0540987
SERPINB3	13.3431	4.57176	0.0540987
BZW1	13016.1	0.697252	0.0541871
FBLN7	234.004	-1.23334	0.0541871
PAQR7	2145.25	0.739943	0.0543671
TOR4A	1103.99	0.725558	0.0544249
PANX1	2513.84	-1.16549	0.0545407
CDR1	2409.31	0.684861	0.0549154
CNTRL	691.314	-0.820249	0.0551388
KLHL13	10.8242	3.77857	0.0551388
DPP10	16.9769	4.47032	0.0551672
SULT1C2	28.0855	3.97737	0.0552669
TMEM201	1172.37	-0.720298	0.0553302
ZNF844	394.049	0.907294	0.0556169
HES5	11.1559	3.75356	0.0559777
SLC9A3R1	4896.44	-0.857941	0.0560763
ENG	5717.4	-0.681633	0.0563039
LOC730202	27.3209	2.03017	0.0563236
RALGAPA1	1135.13	0.891888	0.0563451
CLU	2342.33	0.840059	0.0564137
LOC102724084	11.399	3.43504	0.0564285
SIX5	793.824	0.734892	0.0565351
FLJ22447	3744.43	-1.98012	0.0565985
ADAMTSL1	14401.9	-0.662581	0.056923
TRAM2	21957	0.745651	0.0570088
CSF1R	146.661	-1.20291	0.0573288
LINC01085	813.147	-1.17236	0.0573288
LATS2	3032.95	0.772685	0.0573734
CYSTM1	494.565	1.24085	0.0574289
JAG1	545.011	1.2345	0.0574289
SEMA6C	595.552	1.70248	0.057502
AKT1	11527.5	-0.651471	0.0577039
COL19A1	43.5334	1.8726	0.0580165
RARA-AS1	111.578	1.09167	0.0580808
ID2	3716.79	-1.02762	0.0584469
AMOT	11.459	4.55407	0.0584945
RNF144A	395.659	-0.91932	0.0585322
ARL6IP1	18967.7	-0.786905	0.0585359
RECQL	5512.6	-1.06248	0.0585359
RNF217-AS1	51.0064	1.79611	0.0585359
ABCA12	191.71	1.00437	0.0586639
NTN1	45.6555	1.56454	0.058705
ANKAR	199.144	0.959434	0.0588371
RASSF4	762.641	1.02909	0.0588371
MTMR3	2603.88	0.662387	0.0590433
MAPK1IP1L	3630.8	-0.681016	0.0591002
NOV	166.897	-1.1982	0.0593992
AGO4	1351.79	0.819694	0.0594557
PHF6	2958.93	-0.781887	0.0597338
DNAH6	23.0323	2.46217	0.0597968
STARD5	160.033	-1.00785	0.0598826
TBL3	2814.19	-0.675687	0.0602012
CCDC71L	5685.08	0.657356	0.0602064
LIPG	28.0289	2.45222	0.0602064
IL17D	309.234	-0.977062	0.0604445
JUN	10031.7	-0.640747	0.0604445
METTL9	10477.3	-0.910928	0.0604445
PDLIM3	11838.1	-0.645742	0.0604445
SRRT	3251.53	-0.673653	0.0604445
TCAIM	1533.29	0.710367	0.060482
SMKR1	142.773	-1.02584	0.0605131
FLJ37453	87.3384	1.20318	0.0605249
KANSL1-AS1	174.016	1.02536	0.0605249
SRBD1	1505.96	-0.680425	0.0605249
FBXO28	4902.65	-0.644974	0.0607005
JMY	1559.79	0.709235	0.0607005
RSRC1	1281.97	-0.714858	0.0607005
RCCD1	781.947	-0.76468	0.0607137
HACD4	276.382	-1.00941	0.0608198
HS6ST3	12.6695	3.473	0.0610143
FAAP24	184.496	-1.01578	0.061275
IGDCC4	1090.38	-0.774424	0.061275
SNHG21	191.516	1.15734	0.0614688
EBF2	9.86211	4.3264	0.0615295
LINC01011	103.839	1.52441	0.061729
SP140	30.0805	-1.87195	0.0617498
LMNB2	13135	-0.744981	0.0620604
LOC100287042	27.8602	2.39987	0.0620796
ATP6V1B1	105.051	-1.14295	0.0620954
NLRP10	410.605	0.950279	0.0620954
SSX1	11.4194	5.51883	0.0620954
VGLL2	83.9852	1.87305	0.0620954
COQ10B	2746.96	-0.894798	0.0621402
SAMD1	1838.73	-0.68596	0.0621402
SLC7A6	2298.09	0.664311	0.0621402
WDYHV1	446.005	-0.914032	0.0624303
ZWILCH	2254.91	-0.892777	0.0624611
AEBP1	83.8656	-1.23159	0.062553
KIRREL3	484.162	-1.42881	0.0626015
ZNF93	334.588	-0.81661	0.0627039
FBXO10	1345.04	0.688198	0.0628706
TMEM41A	1626.72	0.781323	0.0629279
STT3A	12766.7	-0.658939	0.0635105
SFT2D3	722.587	1.15897	0.0635528
C2CD3	1651.14	0.809905	0.0635664
VCAN	19418.1	-0.800065	0.0636173
COX11	2604.68	-0.666624	0.0637467
UBE4A	3734.22	-1.14868	0.0638239
HSP90AA1	38721.9	-0.672012	0.0639184
PAPLN	78.0674	1.36469	0.063967
SRSF2	7626.94	-0.634503	0.063967
CBR1	2494.52	-0.655369	0.0639674
VRK3	1357.66	0.678018	0.0642711
LCORL	856.434	-0.751642	0.0643252
STXBP5-AS1	273.122	-0.844608	0.0643252
SAXO2	50.2069	2.24519	0.0644846
MIEF2	805.484	0.794438	0.064541
LINC00665	238.559	1.04874	0.0646839
AIG1	3838.13	-0.644142	0.0648065
MYH15	1234.46	-0.999194	0.0649519
LRRC37A6P	11.2021	3.40795	0.0650458
ATP1A2	260.511	2.18629	0.0653438
CYR61	9156.11	0.67867	0.065368
FAM89B	2084.21	0.70596	0.065368
SP4	420.855	-0.810413	0.065368
ZFP41	599.072	0.726064	0.0654961
PHACTR3	5.57404	5.91792	0.0655884
RNF216P1	757.818	0.772943	0.0656246
RPA3	1012.94	-0.821236	0.0658023
MCHR2	11.9435	3.85544	0.0661796
RERG	70.5758	2.29321	0.0663736
DAAM1	1093.37	0.820146	0.0664068
CASP8AP2	1874.63	-0.737415	0.0665798
ACADVL	19668.2	-1.06172	0.0667897
SLC43A1	207.127	-1.21626	0.0668767
TMEM135	1666.29	0.81003	0.0668968
GGT8P	77.4383	2.01557	0.0669627
TGIF2	263.259	1.51415	0.0669627
PQLC2L	1056.95	-0.70043	0.0669684
TRPM4	1403.14	-1.09497	0.066999
ZNF418	324.986	0.888286	0.0670221
SLC9A3R2	1604.55	0.779496	0.0674523
DNAJC22	106.388	-1.20589	0.0677853
LINC00667	1533.79	0.840165	0.0677853
SELPLG	184.439	-1.05587	0.0678054
BCKDK	3537.32	-0.989947	0.0680184
TNFRSF19	838.691	0.763332	0.0680944
KRT34	725.621	1.57448	0.0681079
EXOSC2	2030.28	-0.713156	0.0683418
LOC101927668	14.5898	2.83971	0.0683986
NCAM1	5097.38	-0.717514	0.0685115
LOXL3	4397.07	-0.809016	0.0685926
C3orf67	216.207	-1.1127	0.0686385
HNRNPR	6669.63	-0.631465	0.0686385
IGF2BP1	3074.34	1.5773	0.0686432
NCS1	9907.9	-0.631806	0.068695
ZNF814	441.647	0.908605	0.068695
TAOK1	10505.2	-0.681104	0.0687025
FMN1	3285.29	-1.19981	0.0689604
PDGFRB	1105.24	-1.41803	0.0691033
ALOX5	24.7506	2.59032	0.0691851
SEC11C	786.871	1.05702	0.0691851
BCKDHB	3190.35	1.12227	0.069556
FRMD6-AS1	194.495	1.10678	0.0695899
PDE7B	462.172	0.873308	0.0695899
BFSP1	158.906	0.981485	0.0698012
ZNF366	122.877	1.33647	0.0698012
PTN	22.6369	-2.16199	0.0699291
KIAA1217	513.3	0.907567	0.0705765
NPTX2	70571	-0.841427	0.0707425
RNF141	4087.36	0.63172	0.070963
APOL6	965.609	-0.739264	0.0710197
PPP2R3A	2226.73	-0.759268	0.0710483
SMOC1	1964.25	-1.04933	0.0714155
LYPD6	2524.71	-0.640776	0.0714823
VPS36	3417.74	-0.634273	0.0715926
S100A3	338.855	-0.978456	0.0716569
GATA6	22.6411	3.02955	0.0717707
LSAMP	12.6607	2.93816	0.0717707
RSPO4	472.398	-1.0269	0.0717707
MYBPH	143.327	2.48458	0.0717889
NATD1	354.571	0.986143	0.0725457
ATG16L2	270.647	-0.830789	0.0727376
LINC00943	11.1401	3.33787	0.0727376
RHOBTB3	21812.1	-0.934566	0.0727376
WDR73	1205.35	0.740293	0.0727661
KRT7	194.574	1.24294	0.0728408
IRX3	6434.42	-0.680051	0.0728623
PRRC2A	10770.9	-0.622517	0.0729823
PDXK	5901.97	0.64772	0.0731265
HSD11B1	11.5249	5.43592	0.0731743
SERPINB4	11.7978	3.92109	0.0732865
XYLT1	3101.3	-1.07015	0.0732865
CCL7	14.2745	7.27169	0.0733519
SRGAP2	1046.11	-0.730052	0.0734829
AGO2	2710.49	0.654533	0.0738215
LOC284023	143.004	1.23218	0.0738288
CTAGE8	12.3556	3.16845	0.074001
UBB	17954.6	-0.778617	0.074001
FAM210A	1491.12	-0.851021	0.074167
FAIM2	15.0019	-2.69821	0.0745418
AP1M1	7501.71	-0.766265	0.0746319
ZDHHC13	998.943	-0.937332	0.0746319
GLIS3-AS1	10.3896	4.19462	0.0748176
ACOX2	105.827	-1.16779	0.0751699
EFEMP2	8819.18	-0.628609	0.0751699
OSR2	67.2602	1.28167	0.0752694
CDA	232.045	2.76516	0.0756055
YJEFN3	94.5995	1.35234	0.0757442
FAM72A	42.4628	-1.59318	0.0758743
KIAA0355	2470.9	0.653804	0.0760661
BSN	100.373	2.24926	0.0760869
JADE2	3333.45	-0.824414	0.0761788
CLDN11	5049.83	1.04815	0.0763471
C12orf66	312.842	-0.807873	0.0763717
STMN3	45.1201	2.64534	0.0763791
PURB	5930.42	-1.12888	0.0764341
GNG12	17065.6	-0.631638	0.0764464
PABPC1	17403.3	0.796444	0.0765921
PROSER2	2209.9	1.34432	0.0766947
SLC36A4	962.175	-0.850172	0.0766947
SOX2-OT	30.8299	2.97913	0.0766947
ZNF888	207.74	-0.994541	0.0766947
TRNAU1AP	929.1	-0.739267	0.0767345
HIST1H3G	17.6158	-2.43286	0.0768004
PC	840.863	0.753778	0.0768004
PPM1M	798.726	-0.786828	0.0768004
TP63	126.478	1.01906	0.0768004
FBXO43	55.0797	-1.5798	0.0768903
FIBCD1	538.61	-1.10052	0.0768903
KIF5B	24577.5	-0.61593	0.0768903
TET2	1457.89	0.655776	0.0768903
TFCP2L1	90.8111	2.26602	0.0768903
LSM10	687.508	0.755388	0.0772417
RAB33B	634.561	1.00495	0.0772417
PRDM8	2269.31	-0.738654	0.0772961
RBBP7	5649.48	-0.796339	0.0773096
SLC22A5	2121.63	1.08565	0.0773997
ABCC3	1570	1.30153	0.0776311
SCG2	1231.14	1.60826	0.0776771
FRAT2	389.974	0.934839	0.0777004
PIK3R3	3300.82	1.68264	0.0778317
CDK5R1	776.858	0.702354	0.0778934
PRRT3-AS1	107.157	1.23123	0.0781367
TIGD1	356.295	1.39995	0.0781367
CEP72	242.312	-0.853858	0.0782696
CEP78	1137.59	-1.19037	0.0785302
FBXL14	549.12	-0.731263	0.0785302
TMEM167A	6753.45	-0.799591	0.0785302
GOLGA8B	597.507	1.02727	0.0785328
DHX37	2078.34	-0.692888	0.0786714
PPP1R14C	5.6132	5.92355	0.0786714
STAG1	2940.68	-0.627313	0.0786714
STK19	516.927	0.853542	0.0786735
PGPEP1	2071.69	0.640144	0.0787061
COL5A1	57664.4	0.727142	0.0787452
PGAM2	147.227	1.01845	0.078857
EML3	2637.94	-0.801764	0.0791203
SEC24A	2290.72	-0.645107	0.0792368
APC2	436.307	0.789145	0.0792388
FAR1	3441.42	-0.727765	0.0792388
GUCY1A2	11.9118	3.17062	0.0792728
FAM195A	1191	0.752286	0.07944
ZER1	2362.14	0.687666	0.07944
TNFAIP8L1	760.098	-0.715978	0.0794727
MAP3K10	1139.24	0.833186	0.0794964
LRIG3	740.149	1.12824	0.0795734
C12orf76	325.184	1.65668	0.0796487
LSM5	1638.27	-0.696525	0.0798924
MGAT5B	60.1223	2.72747	0.0798924
PSKH1	761.049	0.8306	0.0798924
PCDHB5	405.781	1.01239	0.0799342
ERN1	347.774	0.793082	0.0802723
GDPD3	74.8379	-1.29911	0.0805054
WWP2	1431.46	0.645897	0.0807153
ACADL	41.8092	2.11972	0.080777
ATG4C	992.362	-1.04859	0.0811412
CXorf38	1938.14	-0.962544	0.0811412
ARHGAP6	342.055	-0.767384	0.0812871
ODC1	11040.4	0.734582	0.0813666
MYO1C	13935.4	-0.686042	0.0815965
P3H3	5916.44	-0.940339	0.0815965
SNHG8	1799	0.846389	0.0816776
OASL	110.619	-1.3042	0.081687
MYL4	39.082	2.72333	0.0817123
TMEM265	165.405	1.45154	0.0823147
PPP1R14A	36.3038	2.30062	0.0824532
AVIL	96.6142	1.16539	0.0825835
KTN1-AS1	88.2078	1.1694	0.0828821
PTPRH	51.7825	2.24237	0.0828821
ST8SIA6-AS1	5.31514	5.84534	0.082893
STAB2	26.2404	2.74439	0.0830212
TLDC1	4902.02	0.666356	0.0830925
PLEKHF1	541.458	1.13844	0.0831797
CORO7	126.47	-1.01319	0.0832925
FRZB	299.721	-1.32762	0.0832925
OTOF	32.0982	-1.81794	0.0834072
MMP7	34.2736	2.75263	0.0836348
SBF2-AS1	332.484	0.783823	0.0836348
ZYG11B	5426.68	-0.913293	0.0836348
SSFA2	12334.4	0.656696	0.0842383
DGKA	1546.4	-0.738427	0.0843216
LYSMD1	401.711	0.977716	0.0843799
TUBB4B	21797.5	-0.743063	0.0845761
LINC01105	18.733	2.53823	0.0846463
ILVBL	1785.6	-0.642308	0.0846617
IRX1	38.5478	1.83471	0.0846617
SLC25A23	186.933	1.41175	0.0846617
LINC01021	34.0028	2.69751	0.0847818
YOD1	1329.17	0.873481	0.0849167
MBOAT1	88.0232	-1.30921	0.0850191
HIC2	381.132	0.812287	0.0851724
PHYHD1	265.749	-0.962098	0.0852125
ITGAD	14.6971	3.1844	0.0852546
DENND3	502.341	1.10326	0.0853421
HNRNPDL	10837.8	-0.635591	0.0854767
DRAXIN	20.1981	-2.49959	0.0855852
BHLHE41	268.159	1.27649	0.0856648
BDNF-AS	71.6733	1.20934	0.0858658
PTPRG	7712.3	-1.10914	0.0861316
DOCK2	638.066	-1.23332	0.0863065
PKD1L2	22.923	2.43698	0.0863065
NLRP3	35.3376	-1.76893	0.0863221
SLC2A11	611.962	0.864156	0.0864188
[truncated: 16,358 more rows]

## Sheet: GO - Upregulated genes
GO analysis: Upregulated genes after SMCHD1 knockdown
Category	Term	Count	%	PValue	Genes	List Total	Pop Hits	Pop Total	Fold Enrichment	Bonferroni	Benjamini	FDR
GOTERM_BP_DIRECT	GO:0030198~extracellular matrix organization	26	3.75723	7.02111e-09	SPARC, ECM2, LAMA4, COL11A1, ELN, PDGFB, TNFRSF11B, OLFML2A, NID2, THBS1, ICAM1, ATXN1L, ITGB8, MPZL3, POSTN, VCAM1, ITGA1, NPNT, COL1A1, BCAN, COL3A1, COL4A1, COL4A4, COL5A3, COL4A3, COL5A2	554	196	16792	4.02078	1.87322e-05	1.87323e-05	1.86691e-05
GOTERM_BP_DIRECT	GO:0001501~skeletal system development	20	2.89017	1.1935e-07	JAG2, CDKN1C, TGFB2, POSTN, IGFBP4, ZBTB16, CHD7, CHRD, IGF2, TNFRSF11B, BMP6, PTHLH, COL1A1, BCAN, COL3A1, BMP1, TRPS1, COL5A2, TLL1, NKX3-2	554	137	16792	4.42489	0.000318376	0.000159213	0.000158676
GOTERM_BP_DIRECT	GO:0071356~cellular response to tumor necrosis factor	15	2.16763	1.50679e-05	POSTN, VCAM1, CCL20, ADAMTS12, NPNT, THBS1, ZFP36L2, ICAM1, COL1A1, IL6, HYAL3, ZC3H12A, CCL2, PPARGC1A, TNFRSF21	554	110	16792	4.13325	0.0394042	0.0134004	0.0133552
GOTERM_BP_DIRECT	GO:0008285~negative regulation of cell proliferation	31	4.47977	2.12349e-05	BTG2, TES, PTEN, FOXO4, PTHLH, ING4, RASSF5, CYP1B1, NDN, SLIT3, BAK1, ENPP7, MYOG, TGFB2, CDKN2B, BCL11B, FZD5, TNFRSF9, ZBTB16, IGFBP3, ITGA1, F2R, P3H2, KLF4, IL6, RGCC, ALDH1A2, SFRP5, COL4A3, PKP2, SPRY1	554	396	16792	2.37279	0.0550804	0.0141637	0.0141159
GOTERM_BP_DIRECT	GO:0035914~skeletal muscle cell differentiation	10	1.44509	2.70541e-05	MYOG, NR4A1, EGR2, BTG2, CITED2, SMYD1, SOX8, ATF3, KLHL41, BCL9L	554	49	16792	6.18581	0.0696378	0.0144361	0.0143874
GOTERM_BP_DIRECT	GO:0030199~collagen fibril organization	9	1.30058	3.28374e-05	COL1A1, MMP11, COL3A1, TGFB2, TNXB, COL11A1, COL5A3, COL5A2, CYP1B1	554	39	16792	6.99472	0.0838834	0.0146017	0.0145524
GOTERM_BP_DIRECT	GO:0009612~response to mechanical stimulus	10	1.44509	0.000123534	COL3A1, POSTN, BTG2, JUND, CITED2, TXNIP, CCL2, PPARG, KCNK2, THBS1	554	59	16792	5.13737	0.280796	0.0470843	0.0469255
GOTERM_BP_DIRECT	GO:0030049~muscle filament sliding	8	1.15607	0.000210009	TNNT1, MYL1, TNNT2, TNNC1, MYH8, TNNI1, DMD, NEB	554	38	16792	6.38115	0.428999	0.0700381	0.0698019
GOTERM_BP_DIRECT	GO:0006915~apoptotic process	36	5.20231	0.000282928	SHC4, KLLN, HRK, EI24, PTEN, TNFAIP1, FOXO1, SAV1, BBC3, ING4, NUAK2, RASSF5, INPP5D, ZC3H12A, MAP3K8, MAP3K9, ZNF385A, CADM1, PEG3, TNFRSF9, ZBTB16, IGFBP3, RASSF7, SERPINB9, SEPT4, CIDEC, RHOB, DUSP22, RNF144B, NR4A1, TRAF4, SFRP5, TNFSF9, SGK1, CARD14, TNFRSF21	554	567	16792	1.92447	0.52997	0.0707033	0.0704648
GOTERM_BP_DIRECT	GO:0045926~negative regulation of growth	6	0.867052	0.00030141	ING4, IGFBP5, MT1F, MT1G, MT1H, BBC3	554	19	16792	9.57173	0.552591	0.0707033	0.0704648
GOTERM_BP_DIRECT	GO:0048662~negative regulation of smooth muscle cell proliferation	7	1.01156	0.000308921	IGFBP5, IGFBP3, CTNNBIP1, PPARG, KLF4, TRIB1, PPARGC1A	554	29	16792	7.31632	0.56147	0.0707033	0.0704648
GOTERM_BP_DIRECT	GO:0043410~positive regulation of MAPK cascade	11	1.5896	0.000318006	SOX2, IL6, IGFBP4, IGFBP3, F2R, PSAP, PDGFB, IGF2, TNFRSF11B, ADRB2, IL6R	554	81	16792	4.11624	0.571976	0.0707033	0.0704648
GOTERM_BP_DIRECT	GO:0014912~negative regulation of smooth muscle cell migration	5	0.722543	0.000894949	IGFBP5, IGFBP3, SLIT2, TRIB1, PPARGC1A	554	14	16792	10.8252	0.90826	0.183236	0.182618
GOTERM_BP_DIRECT	GO:0030511~positive regulation of transforming growth factor beta receptor signaling pathway	6	0.867052	0.00096151	CDKN1C, TGFBR3, CDKN2B, CITED2, NPNT, THBS1	554	24	16792	7.57762	0.923199	0.183236	0.182618
GOTERM_BP_DIRECT	GO:0030574~collagen catabolic process	9	1.30058	0.00114915	COL1A1, MMP11, COL3A1, COL4A1, COL11A1, COL4A4, COL5A3, COL4A3, COL5A2	554	64	16792	4.26241	0.953471	0.195045	0.194387
GOTERM_BP_DIRECT	GO:0055010~ventricular cardiac muscle tissue morphogenesis	6	0.867052	0.00116968	TGFBR3, TNNT2, COL11A1, TNNC1, PKP2, TNNI1	554	25	16792	7.27451	0.955955	0.195045	0.194387
GOTERM_BP_DIRECT	GO:0071711~basement membrane organization	4	0.578035	0.00175766	MMP11, COL4A1, SPINT2, NID2	554	8	16792	15.1552	0.990846	0.275849	0.274919
GOTERM_BP_DIRECT	GO:0044344~cellular response to fibroblast growth factor stimulus	6	0.867052	0.00273992	COL1A1, NR4A1, POSTN, MYC, CCL2, ZFP36L2	554	30	16792	6.06209	0.999338	0.386627	0.385323
GOTERM_BP_DIRECT	GO:0007155~cell adhesion	28	4.04624	0.00275334	TNXB, LAMA4, NEDD9, PRKX, NID2, THBS1, ICAM1, ALCAM, PCDHA1, CYP1B1, CCL2, ITGB8, CD36, MPZL3, DGCR2, IL32, POSTN, VCAM1, SORBS2, PCDHA11, PCDHA10, RHOB, COL1A1, BCAN, KITLG, COL4A3, CNTN1, ACKR3	554	459	16792	1.849	0.999361	0.386627	0.385323
GOTERM_BP_DIRECT	GO:0030097~hemopoiesis	8	1.15607	0.00313234	SPTA1, TGFB2, SGPL1, ZBTB16, MKNK2, PDGFB, TTC7A, ZFP36L2	554	59	16792	4.10989	0.999768	0.411316	0.409929
GOTERM_BP_DIRECT	GO:0007568~aging	14	2.02312	0.0032375	CDKN1C, JUND, VCAM1, IGFBP5, PTEN, FOXO4, PPP1R9A, COL3A1, IL6, CCL2, DMD, BAK1, PPARGC1A, ADA	554	165	16792	2.5718	0.999825	0.411316	0.409929
GOTERM_BP_DIRECT	GO:0060044~negative regulation of cardiac muscle cell proliferation	4	0.578035	0.00358525	MAPK11, PTEN, KCNK2, SAV1	554	10	16792	12.1242	0.999931	0.434793	0.433327
GOTERM_BP_DIRECT	GO:0045944~positive regulation of transcription from RNA polymerase II promoter	49	7.08092	0.00393657	CALCOCO1, CITED2, CHD7, IKZF2, BACH1, SOX2, DBP, HEY1, MYC, TRPS1, SIX2, ZC3H12A, SOX8, MYOG, PEG3, IL18, TET1, HFE2, MITF, RGMA, TET3, PPARG, MAML3, ATF3, BEX1, CEBPD, GLIS3, ADRB2, FOXO4, FOXO1, GLIS2, DDN, PLAGL2, NDN, PPARGC1A, BCL9L, CDKN2B, EGR2, JUND, BCL11B, FZD5, ARID3A, KLF4, BMP6, NR4A2, NR4A1, IL6, RGCC, MURC	554	981	16792	1.51398	0.999973	0.456642	0.455101
GOTERM_BP_DIRECT	GO:0016525~negative regulation of angiogenesis	8	1.15607	0.00415014	SPARC, RGCC, COL4A3, CCL2, SEMA3E, TEK, FOXO4, THBS1	554	62	16792	3.91103	0.999985	0.461357	0.459801
GOTERM_BP_DIRECT	GO:0001666~response to hypoxia	14	2.02312	0.00461007	RYR1, RYR2, TGFB2, POSTN, VCAM1, CITED2, MTHFR, THBS1, NR4A2, PDLIM1, TGFBR3, CCL2, TEK, ADA	554	172	16792	2.46713	0.999996	0.491986	0.490327
GOTERM_BP_DIRECT	GO:0019511~peptidyl-proline hydroxylation	4	0.578035	0.00481001	TET3, P3H2, TET1, HIF1AN	554	11	16792	11.022	0.999997	0.493581	0.491916
GOTERM_BP_DIRECT	GO:0043065~positive regulation of apoptotic process	20	2.89017	0.00518369	HRK, ZBTB16, IGFBP3, OSGIN1, SEPT4, FOXO1, RHOB, SAV1, IFIT2, ING4, FGD4, NR4A1, IL6, INPP5D, ALDH1A2, TXNIP, CYP1B1, BAK1, MAP3K9, SLIT2	554	300	16792	2.0207	0.999999	0.512225	0.510497
GOTERM_BP_DIRECT	GO:0031077~post-embryonic camera-type eye development	3	0.433526	0.00621511	BCL11B, FZD5, KLF4	554	4	16792	22.7329	1	0.52358	0.521814
GOTERM_BP_DIRECT	GO:0031000~response to caffeine	4	0.578035	0.00625787	RYR1, RYR2, IL6, PPARG	554	12	16792	10.1035	1	0.52358	0.521814
GOTERM_BP_DIRECT	GO:0042574~retinal metabolic process	4	0.578035	0.00625787	RDH10, ALDH1A2, CYP1B1, BCO2	554	12	16792	10.1035	1	0.52358	0.521814
GOTERM_BP_DIRECT	GO:0007417~central nervous system development	11	1.5896	0.00630373	BCAN, VNN1, CITED2, VNN3, ZBTB16, CHD7, PTEN, NDN, NRCAM, MBP, NPTX1	554	120	16792	2.77846	1	0.52358	0.521814
GOTERM_BP_DIRECT	GO:0007519~skeletal muscle tissue development	7	1.01156	0.00636123	MYOG, ZBTB18, HLX, ELN, MYH14, DMD, FOXP2	554	51	16792	4.16026	1	0.52358	0.521814
GOTERM_BP_DIRECT	GO:0008284~positive regulation of cell proliferation	27	3.90173	0.00647607	SHC4, PTEN, PDGFB, THBS1, PTHLH, PKHD1, CCND2, HLX, MYC, STX3, IL6R, KRT6A, PDGFRA, TGFB2, CAV3, ST8SIA1, IL34, F2R, GLP2R, TBC1D8, IL31RA, IGF2, TET1, IL6, ALDH1A2, CLDN7, ATF3	554	466	16792	1.75619	1	0.52358	0.521814
GOTERM_BP_DIRECT	GO:0010951~negative regulation of endopeptidase activity	11	1.5896	0.00667557	C3, SERPINA3, SERPINB12, SERPINB2, SLPI, COL4A3, SERPINB9, PI3, SPINT2, A2M, SERPINB7	554	121	16792	2.7555	1	0.523836	0.522069
GOTERM_BP_DIRECT	GO:0001525~angiogenesis	16	2.31214	0.00727992	TGFB2, FZD5, PTEN, IL18, PRKX, PLXDC1, RHOB, PTPRB, HEY1, ZC3H12A, CYP1B1, CCL2, ACKR3, NRCAM, TEK, PLCD3	554	223	16792	2.17474	1	0.542472	0.540642
GOTERM_BP_DIRECT	GO:0003009~skeletal muscle contraction	5	0.722543	0.00731971	TNNT1, TNNC1, MYH8, TNNI1, MYH14	554	24	16792	6.31468	1	0.542472	0.540642
GOTERM_BP_DIRECT	GO:0032026~response to magnesium ion	4	0.578035	0.00793836	ENTPD6, TNFRSF11B, THBS1, BMP6	554	13	16792	9.3263	1	0.567561	0.565646
GOTERM_BP_DIRECT	GO:0071300~cellular response to retinoic acid	8	1.15607	0.0080837	MYOG, COL1A1, BRINP1, MYC, ALDH1A2, CCL2, PPARG, KLF4	554	70	16792	3.46405	1	0.567561	0.565646
GOTERM_BP_DIRECT	GO:0071347~cellular response to interleukin-1	8	1.15607	0.0087206	IL6, CCL20, MYC, HYAL3, ZC3H12A, CCL2, ADAMTS12, ICAM1	554	71	16792	3.41526	1	0.586712	0.584732
GOTERM_BP_DIRECT	GO:0006936~muscle contraction	10	1.44509	0.00879627	RYR1, MYOM1, MYH1, CHRNG, CAV3, MYL1, ITGA1, MYH8, CACNA1S, SNTB1	554	107	16792	2.83275	1	0.586712	0.584732
GOTERM_BP_DIRECT	GO:0007160~cell-matrix adhesion	9	1.30058	0.00959361	COL3A1, ECM2, VCAM1, COL5A3, ITGA1, ITGB8, ADAMTS12, NPNT, NID2	554	90	16792	3.03105	1	0.614437	0.612365
GOTERM_BP_DIRECT	GO:0060347~heart trabecula formation	4	0.578035	0.00985929	TGFBR3, HEY1, CAV3, TEK	554	14	16792	8.66013	1	0.614437	0.612365
GOTERM_BP_DIRECT	GO:0050680~negative regulation of epithelial cell proliferation	7	1.01156	0.00999613	SOX2, CDKN1C, TGFBR3, TGFB2, CDKN2B, PTEN, SAV1	554	56	16792	3.78881	1	0.614437	0.612365
GOTERM_BP_DIRECT	GO:0070100~negative regulation of chemokine-mediated signaling pathway	3	0.433526	0.0101332	PADI2, SLIT3, SLIT2	554	5	16792	18.1863	1	0.614437	0.612365
GOTERM_BP_DIRECT	GO:0001889~liver development	8	1.15607	0.0108523	TGFBR3, DBP, CADM1, CITED2, HLX, ALDH1A2, COBL, ADA	554	74	16792	3.27681	1	0.643418	0.641248
GOTERM_BP_DIRECT	GO:0042981~regulation of apoptotic process	15	2.16763	0.011251	TNFRSF9, IGFBP3, TNFRSF11B, MITF, SEPT4, BMP6, CIDEC, BBC3, BMP1, TRAF4, PERP, RASSF5, SGK1, CARD14, TNFRSF21	554	213	16792	2.13454	1	0.652557	0.650356
GOTERM_BP_DIRECT	GO:0002548~monocyte chemotaxis	6	0.867052	0.0118461	IL6, CCL20, PTPRO, PDGFB, CCL2, IL6R	554	42	16792	4.33007	1	0.672456	0.670188
GOTERM_BP_DIRECT	GO:0006955~immune response	24	3.46821	0.0127146	IL32, TNFSF15, CCL20, TNFRSF9, IL18, TNFRSF11B, SERPINB9, IL1RAP, TNFAIP1, THBS1, BMP6, FCAR, TGFBR3, C3, MARCH1, IL1RL1, IL6, SLPI, TNFSF9, CCL2, MBP, CD36, MAP3K14, TNFRSF21	554	421	16792	1.72791	1	0.695616	0.693269
GOTERM_BP_DIRECT	GO:0010628~positive regulation of gene expression	17	2.45665	0.0135577	TGFB2, CALCOCO1, CITED2, PDGFB, SERPINB9, MITF, KLF4, HINFP, MAPK11, RIMS1, IL6, RGCC, MYC, ALDH1A2, ZC3H12A, CNTN1, ITGB8	554	262	16792	1.96671	1	0.695616	0.693269
GOTERM_BP_DIRECT	GO:0000165~MAPK cascade	17	2.45665	0.0135577	PDGFRA, PDGFB, MAP3K7CL, IL31RA, IL18, GFRA1, DUSP7, SPTA1, MAPK11, NDST1, MAP3K15, KITLG, MYC, CCL2, TEK, KBTBD7, MAP3K14	554	262	16792	1.96671	1	0.695616	0.693269
GOTERM_BP_DIRECT	GO:0048661~positive regulation of smooth muscle cell proliferation	7	1.01156	0.0138141	IL6, MYC, PDGFB, IL18, THBS1, IL6R, PPARGC1A	554	60	16792	3.53622	1	0.695616	0.693269
GOTERM_BP_DIRECT	GO:0045669~positive regulation of osteoblast differentiation	7	1.01156	0.0138141	IL6, JUND, CEBPD, CTNNBIP1, NPNT, IL6R, BMP6	554	60	16792	3.53622	1	0.695616	0.693269
GOTERM_BP_DIRECT	GO:0000122~negative regulation of transcription from RNA polymerase II promoter	36	5.20231	0.0140986	CDKN1C, BTG2, CITED2, SATB1, GLIS3, BACH1, FOXO1, GLIS2, SOX2, HEY1, MYC, TRPS1, ATXN1L, CD36, MSC, LMCD1, NKX3-2, DACT1, ZBTB18, JUND, PEG3, ZBTB16, FST, TSC22D3, HFE2, MITF, KLF4, BMP6, FOXP2, HINFP, NR4A2, DUSP22, TXNIP, PPARG, MXD1, ATF3	554	720	16792	1.51552	1	0.695616	0.693269
GOTERM_BP_DIRECT	GO:0060412~ventricular septum morphogenesis	5	0.722543	0.0143782	TGFBR3, TGFB2, HEY1, CITED2, SAV1	554	29	16792	5.22594	1	0.695616	0.693269
GOTERM_BP_DIRECT	GO:0048008~platelet-derived growth factor receptor signaling pathway	5	0.722543	0.0143782	PDGFRA, SGPL1, PTEN, PDGFB, TXNIP	554	29	16792	5.22594	1	0.695616	0.693269
GOTERM_BP_DIRECT	GO:0006954~inflammatory response	22	3.17919	0.0146006	SERPINA3, CCL20, IGFBP4, IL34, TUSC2, TNFRSF9, F2R, PLA2G4C, IL18, TNFRSF11B, IL1RAP, THBS1, BMP6, C3, NDST1, IL6, VNN1, HYAL3, ZC3H12A, CCL2, AOX1, TNFRSF21	554	379	16792	1.75945	1	0.695616	0.693269
GOTERM_BP_DIRECT	GO:0060048~cardiac muscle contraction	6	0.867052	0.0157047	RYR2, MYL1, TNNT2, TNNC1, TNNI1, DMD	554	45	16792	4.0414	1	0.735088	0.732609
GOTERM_BP_DIRECT	GO:0042060~wound healing	8	1.15607	0.0162096	PDGFRA, COL3A1, IL6, TGFB2, SPARC, SERPINB2, CCL20, KRT6A	554	80	16792	3.03105	1	0.745644	0.743128
GOTERM_BP_DIRECT	GO:0009611~response to wounding	7	1.01156	0.0172734	SOX2, TGFB2, MYC, F2R, PDGFB, CCL2, ZFP36L2	554	63	16792	3.36783	1	0.781109	0.778474
GOTERM_BP_DIRECT	GO:0007507~heart development	13	1.87861	0.0182368	TGFB2, SPARC, CITED2, PTEN, PDGFB, ECE2, ADAM19, COL3A1, TRPS1, PKP2, SMYD1, PPARG, TEK	554	183	16792	2.1532	1	0.800104	0.797405
GOTERM_BP_DIRECT	GO:0050731~positive regulation of peptidyl-tyrosine phosphorylation	8	1.15607	0.0183509	IL6, KITLG, PDGFB, CNTN1, IGF2, CD36, IL6R, ICAM1	554	82	16792	2.95712	1	0.800104	0.797405
GOTERM_BP_DIRECT	GO:0045600~positive regulation of fat cell differentiation	6	0.867052	0.018695	ZBTB16, ZC3H12A, PPARG, TMEM64, ZNF385A, SAV1	554	47	16792	3.86942	1	0.800104	0.797405
GOTERM_BP_DIRECT	GO:0060070~canonical Wnt signaling pathway	8	1.15607	0.0194928	NR4A2, RYR2, WNT2B, FZD5, MYC, PTEN, KLF4, BCL9L	554	83	16792	2.92149	1	0.800104	0.797405
GOTERM_BP_DIRECT	GO:0014883~transition between fast and slow fiber	3	0.433526	0.0203675	TNNT1, TNNC1, TNNI1	554	7	16792	12.9902	1	0.800104	0.797405
GOTERM_BP_DIRECT	GO:1904628~cellular response to phorbol 13-acetate 12-myristate	3	0.433526	0.0203675	MYC, ZC3H12A, ZFP36L2	554	7	16792	12.9902	1	0.800104	0.797405
GOTERM_BP_DIRECT	GO:0019441~tryptophan catabolic process to kynurenine	3	0.433526	0.0203675	KYNU, KMO, IDO1	554	7	16792	12.9902	1	0.800104	0.797405
GOTERM_BP_DIRECT	GO:0045656~negative regulation of monocyte differentiation	3	0.433526	0.0203675	ZBTB46, MYC, INPP5D	554	7	16792	12.9902	1	0.800104	0.797405
GOTERM_BP_DIRECT	GO:0002576~platelet degranulation	9	1.30058	0.0203925	SERPINA3, TGFB2, SPARC, PSAP, PDGFB, IGF2, CD36, A2M, THBS1	554	103	16792	2.64849	1	0.800104	0.797405
GOTERM_BP_DIRECT	GO:0001649~osteoblast differentiation	9	1.30058	0.0214797	SOX2, COL1A1, IGFBP5, TP53INP2, IGFBP3, CHRD, SOX8, LGR4, BMP6	554	104	16792	2.62302	1	0.830549	0.827747
GOTERM_BP_DIRECT	GO:0001822~kidney development	8	1.15607	0.0232146	PKHD1, CDKN1C, IFT20, TGFB2, SGPL1, SIX2, ALDH1A2, BMP6	554	86	16792	2.81958	1	0.87333	0.870384
GOTERM_BP_DIRECT	GO:0001659~temperature homeostasis	4	0.578035	0.0232408	TRPM2, ARRDC3, PPARGC1A, FOXO1	554	19	16792	6.38115	1	0.87333	0.870384
GOTERM_BP_DIRECT	GO:0007157~heterophilic cell-cell adhesion via plasma membrane cell adhesion molecules	6	0.867052	0.0238451	CADM4, VCAM1, ALCAM, CADM1, CADM2, ICAM1	554	50	16792	3.63726	1	0.883595	0.880615
GOTERM_BP_DIRECT	GO:0048286~lung alveolus development	5	0.722543	0.0246932	IGFBP5, ATXN1L, FOXP2, ADA, STK40	554	34	16792	4.45742	1	0.890067	0.887064
GOTERM_BP_DIRECT	GO:0043588~skin development	5	0.722543	0.0246932	RYR1, COL3A1, COL5A3, ARRDC3, COL5A2	554	34	16792	4.45742	1	0.890067	0.887064
GOTERM_BP_DIRECT	GO:0042542~response to hydrogen peroxide	6	0.867052	0.0257456	COL1A1, PPP1R15B, HBB, TXNIP, BAK1, ADA	554	51	16792	3.56594	1	0.890067	0.887064
GOTERM_BP_DIRECT	GO:0071313~cellular response to caffeine	3	0.433526	0.0265708	RYR1, RYR2, PPARGC1A	554	8	16792	11.3664	1	0.890067	0.887064
GOTERM_BP_DIRECT	GO:0032966~negative regulation of collagen biosynthetic process	3	0.433526	0.0265708	IL6, PPARG, IL6R	554	8	16792	11.3664	1	0.890067	0.887064
GOTERM_BP_DIRECT	GO:0014911~positive regulation of smooth muscle cell migration	4	0.578035	0.0266887	POSTN, MYC, PDGFB, FOXO4	554	20	16792	6.06209	1	0.890067	0.887064
GOTERM_BP_DIRECT	GO:2000377~regulation of reactive oxygen species metabolic process	4	0.578035	0.0266887	TUSC2, CYP1B1, BCO2, FOXO1	554	20	16792	6.06209	1	0.890067	0.887064
GOTERM_BP_DIRECT	GO:0035584~calcium-mediated signaling using intracellular calcium source	4	0.578035	0.0266887	RYR2, TRPM2, VCAM1, CCL20	554	20	16792	6.06209	1	0.890067	0.887064
GOTERM_BP_DIRECT	GO:0000422~mitophagy	5	0.722543	0.0271756	GABARAPL1, MAP1LC3A, ATG9B, WIPI2, PPARGC1A	554	35	16792	4.33007	1	0.89148	0.888473
GOTERM_BP_DIRECT	GO:0007517~muscle organ development	8	1.15607	0.0273993	UNC45B, MRAS, CAV3, TMEM8C, DMD, NEB, FOXO4, MURC	554	89	16792	2.72454	1	0.89148	0.888473
GOTERM_BP_DIRECT	GO:0009409~response to cold	5	0.722543	0.0298018	IL6, VGF, PPARG, ADRB2, PPARGC1A	554	36	16792	4.20979	1	0.954371	0.951152
GOTERM_BP_DIRECT	GO:0045663~positive regulation of myoblast differentiation	4	0.578035	0.030394	MYOG, IGFBP3, SMYD1, HIF1AN	554	21	16792	5.77342	1	0.954371	0.951152
GOTERM_BP_DIRECT	GO:0070374~positive regulation of ERK1 and ERK2 cascade	12	1.7341	0.0304054	PDGFRA, IL6, CCL20, F2R, PTEN, PDGFB, CCL2, ACKR3, TEK, CD36, NPNT, ICAM1	554	175	16792	2.07843	1	0.954371	0.951152
GOTERM_BP_DIRECT	GO:0007605~sensory perception of sound	10	1.44509	0.0318542	COL1A1, ATP8B1, COL11A1, CHD7, COL4A3, MYH14, KCNQ4, FAM65B, MBP, ICAM1	554	133	16792	2.27898	1	0.969398	0.966128
GOTERM_BP_DIRECT	GO:0045444~fat cell differentiation	7	1.01156	0.0329818	NR4A2, NR4A1, EGR2, CEBPD, SOX8, KLF4, FOXO1	554	73	16792	2.90648	1	0.969398	0.966128
GOTERM_BP_DIRECT	GO:0006569~tryptophan catabolic process	3	0.433526	0.0334275	KYNU, KMO, IDO1	554	9	16792	10.1035	1	0.969398	0.966128
GOTERM_BP_DIRECT	GO:0044342~type B pancreatic cell proliferation	3	0.433526	0.0334275	IGFBP5, IGFBP4, IGFBP3	554	9	16792	10.1035	1	0.969398	0.966128
GOTERM_BP_DIRECT	GO:0010831~positive regulation of myotube differentiation	3	0.433526	0.0334275	MYOG, CAV3, SMYD1	554	9	16792	10.1035	1	0.969398	0.966128
GOTERM_BP_DIRECT	GO:0002544~chronic inflammatory response	3	0.433526	0.0334275	VCAM1, VNN1, THBS1	554	9	16792	10.1035	1	0.969398	0.966128
GOTERM_BP_DIRECT	GO:0032330~regulation of chondrocyte differentiation	3	0.433526	0.0334275	SIX2, TRPS1, PTHLH	554	9	16792	10.1035	1	0.969398	0.966128
GOTERM_BP_DIRECT	GO:0010906~regulation of glucose metabolic process	4	0.578035	0.034355	IGFBP5, IGFBP4, IGFBP3, PDK4	554	22	16792	5.51099	1	0.975098	0.971809
GOTERM_BP_DIRECT	GO:0001502~cartilage condensation	4	0.578035	0.034355	TGFB2, BMP1, COL11A1, MGP	554	22	16792	5.51099	1	0.975098	0.971809
GOTERM_BP_DIRECT	GO:0007156~homophilic cell adhesion via plasma membrane adhesion molecules	11	1.5896	0.0364181	SDK1, CADM4, PCDHA1, CADM1, CADM2, CDH10, DSG3, PCDHA12, PCDHA11, PCDHA10, CDH19	554	158	16792	2.11022	1	1	0.997
GOTERM_BP_DIRECT	GO:0030336~negative regulation of cell migration	8	1.15607	0.0372434	IGFBP5, CITED2, PTEN, PKP2, CHRD, CYP1B1, SLIT2, RHOB	554	95	16792	2.55246	1	1	0.997
GOTERM_BP_DIRECT	GO:0010629~negative regulation of gene expression	10	1.44509	0.0374545	TGFB2, CITED2, SFMBT2, ZC3H12A, PDGFB, ITGB8, SLIT3, BAK1, KLF4, HINFP	554	137	16792	2.21244	1	1	0.997
GOTERM_BP_DIRECT	GO:0032967~positive regulation of collagen biosynthetic process	4	0.578035	0.0385693	RGCC, F2R, CCL2, SERPINB7	554	23	16792	5.27139	1	1	0.997
GOTERM_BP_DIRECT	GO:0030509~BMP signaling pathway	7	1.01156	0.0390592	TGFBR3, RYR2, BMP1, HFE2, FSTL1, BMP6, RGMA	554	76	16792	2.79175	1	1	0.997
GOTERM_BP_DIRECT	GO:0022617~extracellular matrix disassembly	7	1.01156	0.0390592	MMP11, BCAN, BMP1, ELN, NOXO1, TLL1, A2M	554	76	16792	2.79175	1	1	0.997
GOTERM_BP_DIRECT	GO:0070301~cellular response to hydrogen peroxide	6	0.867052	0.0391665	TRPM2, IL6, CYP1B1, KLF4, FOXO1, RHOB	554	57	16792	3.19058	1	1	0.997
GOTERM_BP_DIRECT	GO:0040037~negative regulation of fibroblast growth factor receptor signaling pathway	3	0.433526	0.0408881	GPC1, SPRY1, THBS1	554	10	16792	9.09314	1	1	0.997
GOTERM_BP_DIRECT	GO:0015718~monocarboxylic acid transport	3	0.433526	0.0408881	SLC16A6, SLC16A9, SLC16A14	554	10	16792	9.09314	1	1	0.997
GOTERM_BP_DIRECT	GO:2000009~negative regulation of protein localization to cell surface	3	0.433526	0.0408881	LEPROT, CAV3, ASTN2	554	10	16792	9.09314	1	1	0.997
GOTERM_BP_DIRECT	GO:0045792~negative regulation of cell size	3	0.433526	0.0408881	CAV3, AKT1S1, PTEN	554	10	16792	9.09314	1	1	0.997
GOTERM_BP_DIRECT	GO:0070373~negative regulation of ERK1 and ERK2 cascade	6	0.867052	0.0417486	DUSP4, PTEN, SPRY1, DMD, KLF4, ATF3	554	58	16792	3.13557	1	1	0.997
GOTERM_BP_DIRECT	GO:0051592~response to calcium ion	6	0.867052	0.0417486	IL6, SPARC, TNNT2, ENTPD6, TXNIP, THBS1	554	58	16792	3.13557	1	1	0.997
GOTERM_BP_DIRECT	GO:0008286~insulin receptor signaling pathway	7	1.01156	0.0434812	ATP6V1G1, IGF2, PDK4, FOXO4, ATP6V1E2, FOXO1, ATP6V0A1	554	78	16792	2.72017	1	1	0.997
GOTERM_BP_DIRECT	GO:0007050~cell cycle arrest	10	1.44509	0.0436923	SOX2, CDKN1C, KLLN, ING4, TGFB2, CDKN2B, BRINP1, MYC, FOXO4, THBS1	554	141	16792	2.14968	1	1	0.997
GOTERM_BP_DIRECT	GO:0000045~autophagosome assembly	5	0.722543	0.0451183	GABARAPL1, MAP1LC3A, ATG9B, TP53INP2, WIPI2	554	41	16792	3.6964	1	1	0.997
GOTERM_BP_DIRECT	GO:0051209~release of sequestered calcium ion into cytosol	5	0.722543	0.0451183	RYR1, RYR2, TRPM2, F2R, BBC3	554	41	16792	3.6964	1	1	0.997
GOTERM_BP_DIRECT	GO:0034220~ion transmembrane transport	13	1.87861	0.0461905	GRIA1, RYR1, RYR2, ATP6V1G1, TTYH3, ATP8B1, TSC22D3, HTR3E, SCNN1A, SGK1, ATP6V1E2, UNC79, ATP6V0A1	554	210	16792	1.87636	1	1	0.997
GOTERM_BP_DIRECT	GO:0010468~regulation of gene expression	8	1.15607	0.0470321	SOX2, SHC4, MYC, ZC3H12A, MURC, PTHLH, STK40, HINFP	554	100	16792	2.42484	1	1	0.997
GOTERM_BP_DIRECT	GO:0000188~inactivation of MAPK activity	4	0.578035	0.0477438	DUSP4, DUSP22, DUSP8, DUSP7	554	25	16792	4.84968	1	1	0.997
GOTERM_BP_DIRECT	GO:0019369~arachidonic acid metabolic process	4	0.578035	0.0477438	PLA2G4C, PLA2G4A, CYP1B1, DAGLB	554	25	16792	4.84968	1	1	0.997
GOTERM_BP_DIRECT	GO:0001503~ossification	7	1.01156	0.0482046	MYOG, SPARC, BMP1, COL11A1, MGP, COL5A2, IGF2	554	80	16792	2.65217	1	1	0.997
GOTERM_BP_DIRECT	GO:0045599~negative regulation of fat cell differentiation	5	0.722543	0.0486206	MMP11, IL6, TRIB2, FOXO1, ZFP36L2	554	42	16792	3.60839	1	1	0.997
GOTERM_BP_DIRECT	GO:0045740~positive regulation of DNA replication	5	0.722543	0.0486206	PDGFRA, IL6, KITLG, PDGFB, TNFAIP1	554	42	16792	3.60839	1	1	0.997
GOTERM_BP_DIRECT	GO:0001541~ovarian follicle development	5	0.722543	0.0486206	KITLG, VGF, MYC, DMRTA1, ICAM1	554	42	16792	3.60839	1	1	0.997
GOTERM_BP_DIRECT	GO:0042592~homeostatic process	3	0.433526	0.0489054	PKHD1, SLITRK1, IL31RA	554	11	16792	8.26649	1	1	0.997
GOTERM_BP_DIRECT	GO:0010759~positive regulation of macrophage chemotaxis	3	0.433526	0.0489054	TNFSF18, CCL2, THBS1	554	11	16792	8.26649	1	1	0.997
GOTERM_BP_DIRECT	GO:0016337~single organismal cell-cell adhesion	8	1.15607	0.0491691	PKHD1, VCAM1, VNN1, CDH10, C10ORF54, PKP2, NRCAM, ICAM1	554	101	16792	2.40083	1	1	0.997
GOTERM_BP_DIRECT	GO:0001933~negative regulation of protein phosphorylation	6	0.867052	0.050099	PPP1R15B, IGFBP3, ZC3H12A, PTEN, SLIT2, PPARGC1A	554	61	16792	2.98136	1	1	0.997
GOTERM_BP_DIRECT	GO:0007416~synapse assembly	6	0.867052	0.050099	SDK1, FZD5, BDNF, PTEN, NRCAM, ADGRL3	554	61	16792	2.98136	1	1	0.997
GOTERM_BP_DIRECT	GO:0030155~regulation of cell adhesion	5	0.722543	0.0522688	JAG2, LAMA4, IL18, PRKX, ICAM1	554	43	16792	3.52447	1	1	0.997
GOTERM_BP_DIRECT	GO:0031018~endocrine pancreas development	4	0.578035	0.0526958	IL6, BAK1, IL6R, FOXO1	554	26	16792	4.66315	1	1	0.997
GOTERM_BP_DIRECT	GO:0051965~positive regulation of synapse assembly	6	0.867052	0.0530848	LRRN3, BDNF, SLITRK1, SLITRK4, IL1RAP, ADGRL3	554	62	16792	2.93327	1	1	0.997
GOTERM_BP_DIRECT	GO:0043434~response to peptide hormone	5	0.722543	0.0560619	COL1A1, BTG2, SPARC, JUND, TEK	554	44	16792	3.44437	1	1	0.997
GOTERM_BP_DIRECT	GO:0045893~positive regulation of transcription, DNA-templated	25	3.61272	0.05695	CDKN1C, CALCOCO1, CITED2, PDGFB, FOXO1, GLIS2, SOX2, MYC, TP53INP2, SOX8, PCBD2, BTRC, PPARGC1A, EGR2, ZBTB16, F2R, IL31RA, MITF, KLF4, HINFP, COL1A1, IL6, PPARG, ZP3, LGR4	554	515	16792	1.47138	1	1	0.997
GOTERM_BP_DIRECT	GO:0050921~positive regulation of chemotaxis	3	0.433526	0.057435	PDGFB, STX3, THBS1	554	12	16792	7.57762	1	1	0.997
GOTERM_BP_DIRECT	GO:0002687~positive regulation of leukocyte migration	3	0.433526	0.057435	TNFSF18, KITLG, ZP3	554	12	16792	7.57762	1	1	0.997
GOTERM_BP_DIRECT	GO:0050777~negative regulation of immune response	3	0.433526	0.057435	COL3A1, TGFB2, INPP5D	554	12	16792	7.57762	1	1	0.997
GOTERM_BP_DIRECT	GO:0048846~axon extension involved in axon guidance	3	0.433526	0.057435	ALCAM, SLIT3, SLIT2	554	12	16792	7.57762	1	1	0.997
GOTERM_BP_DIRECT	GO:0045779~negative regulation of bone resorption	3	0.433526	0.057435	IL6, INPP5D, TNFRSF11B	554	12	16792	7.57762	1	1	0.997
GOTERM_BP_DIRECT	GO:0050710~negative regulation of cytokine secretion	3	0.433526	0.057435	IL6, RGCC, LGR4	554	12	16792	7.57762	1	1	0.997
GOTERM_BP_DIRECT	GO:0051897~positive regulation of protein kinase B signaling	7	1.01156	0.0585679	IL6, IGFBP5, IL18, IGF2, TEK, ZP3, THBS1	554	84	16792	2.52587	1	1	0.997
GOTERM_BP_DIRECT	GO:0008015~blood circulation	5	0.722543	0.0599992	ELN, CHD7, COL4A3, TBC1D8, MTHFR	554	45	16792	3.36783	1	1	0.997
GOTERM_BP_DIRECT	GO:0071363~cellular response to growth factor stimulus	5	0.722543	0.0599992	MYOG, SPARC, PDGFB, KLF4, THBS1	554	45	16792	3.36783	1	1	0.997
GOTERM_BP_DIRECT	GO:0014068~positive regulation of phosphatidylinositol 3-kinase signaling	6	0.867052	0.0626502	PDGFRA, TGFB2, F2R, PDGFB, IL18, TEK	554	65	16792	2.79789	1	1	0.997
GOTERM_BP_DIRECT	GO:0048741~skeletal muscle fiber development	4	0.578035	0.0633043	MYOG, RYR1, FAM65B, KLHL41	554	28	16792	4.33007	1	1	0.997
GOTERM_BP_DIRECT	GO:0010595~positive regulation of endothelial cell migration	5	0.722543	0.0640795	SPARC, ZC3H12A, TEK, THBS1, RHOB	554	46	16792	3.29462	1	1	0.997
GOTERM_BP_DIRECT	GO:0051591~response to cAMP	5	0.722543	0.0640795	COL1A1, SPARC, JUND, VGF, TEK	554	46	16792	3.29462	1	1	0.997
GOTERM_BP_DIRECT	GO:0000186~activation of MAPKK activity	5	0.722543	0.0640795	MAP3K15, F2R, MAP3K7CL, MAP3K8, MAP3K14	554	46	16792	3.29462	1	1	0.997
GOTERM_BP_DIRECT	GO:0071306~cellular response to vitamin E	2	0.289017	0.0647821	COL1A1, PPARG	554	2	16792	30.3105	1	1	0.997
GOTERM_BP_DIRECT	GO:0002384~hepatic immune response	2	0.289017	0.0647821	IL6, IL6R	554	2	16792	30.3105	1	1	0.997
GOTERM_BP_DIRECT	GO:0038172~interleukin-33-mediated signaling pathway	2	0.289017	0.0647821	IL1RL1, IL1RAP	554	2	16792	30.3105	1	1	0.997
GOTERM_BP_DIRECT	GO:0086001~cardiac muscle cell action potential	2	0.289017	0.0647821	PKP2, DMD	554	2	16792	30.3105	1	1	0.997
GOTERM_BP_DIRECT	GO:0045659~negative regulation of neutrophil differentiation	2	0.289017	0.0647821	INPP5D, TRIB1	554	2	16792	30.3105	1	1	0.997
GOTERM_BP_DIRECT	GO:0032972~regulation of muscle filament sliding speed	2	0.289017	0.0647821	TNNT2, TNNC1	554	2	16792	30.3105	1	1	0.997
GOTERM_BP_DIRECT	GO:0090260~negative regulation of retinal ganglion cell axon guidance	2	0.289017	0.0647821	PTPRO, SLIT2	554	2	16792	30.3105	1	1	0.997
GOTERM_BP_DIRECT	GO:1901558~response to metformin	2	0.289017	0.0647821	PPARG, PPARGC1A	554	2	16792	30.3105	1	1	0.997
GOTERM_BP_DIRECT	GO:0002244~hematopoietic progenitor cell differentiation	6	0.867052	0.0660407	SMPD3, SERPINB12, CEBPD, CITED2, FST, WDR78	554	66	16792	2.7555	1	1	0.997
GOTERM_BP_DIRECT	GO:0060317~cardiac epithelial to mesenchymal transition	3	0.433526	0.0664343	TGFBR3, TGFB2, HEY1	554	13	16792	6.99472	1	1	0.997
GOTERM_BP_DIRECT	GO:0043568~positive regulation of insulin-like growth factor receptor signaling pathway	3	0.433526	0.0664343	IGFBP5, IGFBP4, IGFBP3	554	13	16792	6.99472	1	1	0.997
GOTERM_BP_DIRECT	GO:0002526~acute inflammatory response	3	0.433526	0.0664343	IL6, VCAM1, VNN1	554	13	16792	6.99472	1	1	0.997
GOTERM_BP_DIRECT	GO:2000573~positive regulation of DNA biosynthetic process	3	0.433526	0.0664343	RGCC, MYC, PDGFB	554	13	16792	6.99472	1	1	0.997
GOTERM_BP_DIRECT	GO:0003016~respiratory system process	3	0.433526	0.0664343	JAG2, NDN, STK40	554	13	16792	6.99472	1	1	0.997
GOTERM_BP_DIRECT	GO:0009267~cellular response to starvation	5	0.722543	0.0683013	CADPS2, WNT2B, PDK4, FOXO1, PIK3C2B	554	47	16792	3.22452	1	1	0.997
GOTERM_BP_DIRECT	GO:0071230~cellular response to amino acid stimulus	5	0.722543	0.0683013	COL1A1, COL3A1, COL4A1, SESN2, COL5A2	554	47	16792	3.22452	1	1	0.997
GOTERM_BP_DIRECT	GO:0043647~inositol phosphate metabolic process	5	0.722543	0.0683013	ITPKC, INPP5D, PTEN, PLCH2, PLCD3	554	47	16792	3.22452	1	1	0.997
GOTERM_BP_DIRECT	GO:0071549~cellular response to dexamethasone stimulus	4	0.578035	0.0689497	IL6, CCL2, FBXO32, FOXO1	554	29	16792	4.18075	1	1	0.997
GOTERM_BP_DIRECT	GO:0042149~cellular response to glucose starvation	4	0.578035	0.0689497	NUAK2, ZC3H12A, SLC2A1, UPP1	554	29	16792	4.18075	1	1	0.997
GOTERM_BP_DIRECT	GO:0009749~response to glucose	6	0.867052	0.0731228	GYS2, SESN2, COL4A3, PTEN, TXNIP, THBS1	554	68	16792	2.67445	1	1	0.997
GOTERM_BP_DIRECT	GO:2000379~positive regulation of reactive oxygen species metabolic process	4	0.578035	0.0748142	ZC3H12A, PDGFB, CD36, THBS1	554	30	16792	4.0414	1	1	0.997
GOTERM_BP_DIRECT	GO:0071773~cellular response to BMP stimulus	4	0.578035	0.0748142	HFE2, SPINT2, ADAMTS12, BMP6	554	30	16792	4.0414	1	1	0.997
GOTERM_BP_DIRECT	GO:0060325~face morphogenesis	4	0.578035	0.0748142	COL1A1, TGFB2, SGPL1, CRISPLD1	554	30	16792	4.0414	1	1	0.997
GOTERM_BP_DIRECT	GO:0030194~positive regulation of blood coagulation	3	0.433526	0.0758635	F2R, CD36, THBS1	554	14	16792	6.4951	1	1	0.997
GOTERM_BP_DIRECT	GO:0006937~regulation of muscle contraction	3	0.433526	0.0758635	TNNT1, TNNT2, TNNC1	554	14	16792	6.4951	1	1	0.997
GOTERM_BP_DIRECT	GO:0043200~response to amino acid	4	0.578035	0.0808915	IL6, CCL2, MTHFR, ICAM1	554	31	16792	3.91103	1	1	0.997
GOTERM_BP_DIRECT	GO:0007179~transforming growth factor beta receptor signaling pathway	7	1.01156	0.0829878	TGFBR3, DUSP22, COL3A1, TGFB2, CITED2, PDGFB, CCL2	554	92	16792	2.30623	1	1	0.997
GOTERM_BP_DIRECT	GO:0001953~negative regulation of cell-matrix adhesion	3	0.433526	0.0856845	POSTN, SEMA3E, THBS1	554	15	16792	6.06209	1	1	0.997
GOTERM_BP_DIRECT	GO:0086005~ventricular cardiac muscle cell action potential	3	0.433526	0.0856845	RYR2, CAV3, PKP2	554	15	16792	6.06209	1	1	0.997
GOTERM_BP_DIRECT	GO:0014850~response to muscle activity	3	0.433526	0.0856845	RYR2, POSTN, PPARGC1A	554	15	16792	6.06209	1	1	0.997
GOTERM_BP_DIRECT	GO:0042127~regulation of cell proliferation	11	1.5896	0.0857737	JAG2, DUSP22, TES, JUND, TXNIP, PLA2G4A, TNFRSF11B, PLCD3, SGK1, TNFRSF21, SAV1	554	185	16792	1.80224	1	1	0.997
GOTERM_BP_DIRECT	GO:0051480~regulation of cytosolic calcium ion concentration	4	0.578035	0.0871747	RYR1, RYR2, TMEM178A, TMEM64	554	32	16792	3.78881	1	1	0.997
GOTERM_BP_DIRECT	GO:0006493~protein O-linked glycosylation	4	0.578035	0.0871747	TET3, TET1, ST8SIA6, GALNT10	554	32	16792	3.78881	1	1	0.997
GOTERM_BP_DIRECT	GO:0003007~heart morphogenesis	4	0.578035	0.0871747	TGFBR3, TGFB2, ALDH1A2, CHD7	554	32	16792	3.78881	1	1	0.997
GOTERM_BP_DIRECT	GO:0034097~response to cytokine	5	0.722543	0.0914725	COL3A1, SPARC, JUND, ALDH1A2, IL6R	554	52	16792	2.91447	1	1	0.997
GOTERM_BP_DIRECT	GO:0008360~regulation of cell shape	9	1.30058	0.0915873	SPTA1, FGD4, IL6, FGD6, CDC42EP2, MYH14, CCL2, SEMA3E, ICAM1	554	140	16792	1.94853	1	1	0.997
GOTERM_BP_DIRECT	GO:0032496~response to lipopolysaccharide	10	1.44509	0.0928556	VCAM1, SPARC, JUND, SLPI, TNFRSF9, F2R, TNFRSF11B, TRIB1, TNFRSF21, IDO1	554	164	16792	1.8482	1	1	0.997
GOTERM_BP_DIRECT	GO:0043491~protein kinase B signaling	4	0.578035	0.0936569	SESN2, PTEN, CCL2, PIK3C2B	554	33	16792	3.674	1	1	0.997
GOTERM_BP_DIRECT	GO:0010718~positive regulation of epithelial to mesenchymal transition	4	0.578035	0.0936569	COL1A1, TGFB2, RGCC, BCL9L	554	33	16792	3.674	1	1	0.997
GOTERM_BP_DIRECT	GO:2001180~negative regulation of interleukin-10 secretion	2	0.289017	0.0955846	TNFRSF9, TNFRSF21	554	3	16792	20.207	1	1	0.997
GOTERM_BP_DIRECT	GO:0044346~fibroblast apoptotic process	2	0.289017	0.0955846	MYC, BAK1	554	3	16792	20.207	1	1	0.997
GOTERM_BP_DIRECT	GO:0019805~quinolinate biosynthetic process	2	0.289017	0.0955846	KYNU, KMO	554	3	16792	20.207	1	1	0.997
GOTERM_BP_DIRECT	GO:1901857~positive regulation of cellular respiration	2	0.289017	0.0955846	MYC, PPARGC1A	554	3	16792	20.207	1	1	0.997
GOTERM_BP_DIRECT	GO:0051647~nucleus localization	2	0.289017	0.0955846	CAV3, DMD	554	3	16792	20.207	1	1	0.997
GOTERM_BP_DIRECT	GO:0010002~cardioblast differentiation	2	0.289017	0.0955846	TGFB2, ECE2	554	3	16792	20.207	1	1	0.997
GOTERM_BP_DIRECT	GO:0002693~positive regulation of cellular extravasation	2	0.289017	0.0955846	CCL2, ICAM1	554	3	16792	20.207	1	1	0.997
GOTERM_BP_DIRECT	GO:1990646~cellular response to prolactin	2	0.289017	0.0955846	IL6, MYC	554	3	16792	20.207	1	1	0.997
GOTERM_BP_DIRECT	GO:0042094~interleukin-2 biosynthetic process	2	0.289017	0.0955846	IL18, IL1RAP	554	3	16792	20.207	1	1	0.997
GOTERM_BP_DIRECT	GO:1904637~cellular response to ionomycin	2	0.289017	0.0955846	ZC3H12A, PPARGC1A	554	3	16792	20.207	1	1	0.997
GOTERM_BP_DIRECT	GO:0043420~anthranilate metabolic process	2	0.289017	0.0955846	KYNU, KMO	554	3	16792	20.207	1	1	0.997
GOTERM_BP_DIRECT	GO:0061364~apoptotic process involved in luteolysis	2	0.289017	0.0955846	SLIT3, SLIT2	554	3	16792	20.207	1	1	0.997
GOTERM_BP_DIRECT	GO:0021834~chemorepulsion involved in embryonic olfactory bulb interneuron precursor migration	2	0.289017	0.0955846	SLIT3, SLIT2	554	3	16792	20.207	1	1	0.997
GOTERM_BP_DIRECT	GO:1903984~positive regulation of TRAIL-activated apoptotic signaling pathway	2	0.289017	0.0955846	PTEN, ATF3	554	3	16792	20.207	1	1	0.997
GOTERM_BP_DIRECT	GO:0006211~5-methylcytosine catabolic process	2	0.289017	0.0955846	TET3, TET1	554	3	16792	20.207	1	1	0.997
GOTERM_BP_DIRECT	GO:0014819~regulation of skeletal muscle contraction	2	0.289017	0.0955846	CAV3, DMD	554	3	16792	20.207	1	1	0.997
GOTERM_BP_DIRECT	GO:0072126~positive regulation of glomerular mesangial cell proliferation	2	0.289017	0.0955846	PDGFB, SERPINB7	554	3	16792	20.207	1	1	0.997
GOTERM_BP_DIRECT	GO:0071409~cellular response to cycloheximide	2	0.289017	0.0955846	MYC, KLF4	554	3	16792	20.207	1	1	0.997
GOTERM_BP_DIRECT	GO:0048566~embryonic digestive tract development	3	0.433526	0.0958615	TGFB2, ALDH1A2, ADA	554	16	16792	5.68321	1	1	0.997
GOTERM_BP_DIRECT	GO:0090280~positive regulation of calcium ion import	3	0.433526	0.0958615	PDGFB, CCL2, ZP3	554	16	16792	5.68321	1	1	0.997
GOTERM_BP_DIRECT	GO:0060216~definitive hemopoiesis	3	0.433526	0.0958615	TGFBR3, TEK, ZFP36L2	554	16	16792	5.68321	1	1	0.997
GOTERM_BP_DIRECT	GO:0060292~long term synaptic depression	3	0.433526	0.0958615	GRIA1, PLK2, PTEN	554	16	16792	5.68321	1	1	0.997

## Sheet: GO - Downregulated genes
GO analysis: Downregulated genes after SMCHD1 knockdown
Category	Term	Count	%	PValue	Genes	List Total	Pop Hits	Pop Total	Fold Enrichment	Bonferroni	Benjamini	FDR
GOTERM_BP_DIRECT	GO:0006260~DNA replication	66	7.15835	4.6741e-44	FEN1, MCM7, MCM8, DSCC1, MCM10, BRCA1, CHTF18, PTMS, CHAF1B, CHAF1A, EXO1, TOPBP1, POLK, POLE, RFC5, TIPIN, RMI2, SUPT16H, RFC3, RFC4, LIG1, RMI1, RFC2, CDC25C, CDC25A, DBF4, MCM3, TIMELESS, MCM4, MCM5, MCM6, DNA2, DTL, MCM2, BLM, RNASEH2A, RECQL4, POLD3, BRIP1, ORC6, CDC45, ORC1, POLD1, POLD2, RBBP8, CLSPN, DTD1, BARD1, GINS2, CDT1, DUT, RRM1, RRM2, GINS3, GINS4, CDC7, CDC6, TICRR, POLA1, POLA2,…	827	155	16792	8.64588	1.35035e-40	1.35035e-40	1.30828e-40
GOTERM_BP_DIRECT	GO:0051301~cell division	88	9.54447	9.35223e-38	ERCC6L, CDCA7L, CCNF, NCAPG2, KIF14, BUB1B, KIF11, SMC4, CKS1B, SMC2, CDC20, TUBA1B, PTTG1, MIS18BP1, NUF2, KNTC1, NEK2, OIP5, FBXO5, LRRCC1, HELLS, TIPIN, BORA, LIG1, HAUS4, HAUS3, SMC1A, MASTL, CDC25C, CDC25A, HAUS1, CCNA2, PSRC1, CCNE2, KIFC1, CKS2, TIMELESS, BIRC5, MCM5, FAM64A, KIF2C, KIF20B, CDCA2, CDCA3, CDCA5, CDCA7, NCAPG, CDCA8, PDS5B, SKA3, NCAPH, SKA1, AURKA, CCNB2, DSN1, CCNB1, HAUS8…	827	350	16792	5.10519	2.70186e-34	1.35093e-34	1.30884e-34
GOTERM_BP_DIRECT	GO:0007067~mitotic nuclear division	66	7.15835	7.89264e-30	ERCC6L, CCNF, NCAPG2, BUB1B, KIF11, KIF15, CDC20, PTTG1, MIS18BP1, NUF2, PBK, KNTC1, NEK2, OIP5, FBXO5, CEP55, LRRCC1, HELLS, TIPIN, BORA, HAUS4, HAUS3, KIF22, MASTL, CDC25C, CDC25A, GEM, HAUS1, CIT, CCNA2, ASPM, INCENP, TIMELESS, BIRC5, FAM64A, KIF2C, KIF20B, CDCA2, CDCA3, CDCA5, PKMYT1, SKA3, SKA1, AURKB, AURKA, CCNB2, HAUS8, RAD21, RBBP8, FSD1, FAM83D, BUB1, CENPW, PLK1, CDC6, NDC80, ANLN, TPX…	827	248	16792	5.40367	2.28018e-26	7.60061e-27	7.36383e-27
GOTERM_BP_DIRECT	GO:0007062~sister chromatid cohesion	42	4.55531	4.25106e-27	ERCC6L, CDCA5, CDCA8, BUB1B, PDS5B, CENPA, SKA1, AURKB, CDC20, DSN1, NUP85, RAD21, NUF2, KNTC1, BUB3, BUB1, CENPU, DDX11, PLK1, KIF22, SMC1A, NDC80, ZWINT, CENPE, KIF18A, CENPF, CENPH, INCENP, CENPI, CENPK, CENPL, BIRC5, CENPM, CENPN, KIF2C, CENPO, CENPP, CENPQ, SPC24, NUP37, MAD2L1, SPC25	827	103	16792	8.27959	1.22813e-23	3.07033e-24	2.97468e-24
GOTERM_BP_DIRECT	GO:0006334~nucleosome assembly	41	4.44685	3.22626e-23	HIST1H2BN, HIST1H2BO, HIST1H2BJ, HIST1H3J, HIST1H2BI, HIST1H2BL, HIST1H2BK, HMGB2, CENPA, HIST1H3A, HIST1H3F, HIST1H1D, HIST1H1E, HIST1H3H, HIST1H3I, HIST1H3B, HIST1H1A, HIST1H3C, HIST1H1B, HIST1H3D, HIST1H1C, HIST1H4K, HIST1H4L, H2AFX, HIST2H2BF, HIST1H4A, HIST1H4B, NASP, ANP32E, HIST1H2BE, HIST1H4H, HIST1H2BG, HIST1H2BB, HIST1H4C, HIST2H3D, HIST1H4D, HIST1H2BD, HIST1H4E, MCM2, HIST1H2BC, ASF1B	827	119	16792	6.99574	9.32067e-20	1.86413e-20	1.80606e-20
GOTERM_BP_DIRECT	GO:0000082~G1/S transition of mitotic cell cycle	38	4.12148	6.68054e-23	MCM7, MCM8, CDCA5, PRIM1, MCM10, PKMYT1, TYMS, IQGAP3, ORC6, CDC45, ORC1, PPAT, RBBP8, FBXO5, POLE, CDKN2D, RANBP1, CDT1, CDKN2C, RRM2, CDC7, CDC6, CDC25A, DHFR, POLA1, POLA2, DBF4, CCNE2, POLE2, CDK2, MCM3, CDK1, MCM4, MCM5, RHOU, MCM6, CDKN3, MCM2	827	102	16792	7.5645	1.93001e-19	3.21668e-20	3.11647e-20
GOTERM_BP_DIRECT	GO:0034080~CENP-A containing nucleosome assembly	24	2.60304	2.19555e-19	CENPU, CENPW, HIST1H4K, HIST1H4L, HJURP, CENPA, HIST1H4A, HIST1H4B, MIS18A, CENPH, MIS18BP1, CENPI, CENPK, CENPL, CENPM, HIST1H4H, OIP5, CENPN, CENPO, CENPP, HIST1H4C, HIST1H4D, CENPQ, HIST1H4E	827	43	16792	11.3329	6.34295e-16	9.06136e-17	8.77907e-17
GOTERM_BP_DIRECT	GO:0006335~DNA replication-dependent nucleosome assembly	21	2.27766	6.89817e-19	HIST1H3J, HIST1H4K, HIST1H4L, HIST1H4A, CHAF1B, HIST1H4B, CHAF1A, HIST1H3A, NASP, HAT1, HIST1H3F, HIST1H4H, HIST1H3H, HIST1H3I, HIST1H3B, HIST1H4C, HIST1H3C, HIST1H4D, HIST1H4E, HIST1H3D, ASF1B	827	32	16792	13.325	1.99288e-15	2.21431e-16	2.14533e-16
GOTERM_BP_DIRECT	GO:0006270~DNA replication initiation	21	2.27766	6.89817e-19	SLF1, MCM7, PRIM1, GINS4, MCM10, CDC7, CDC6, POLA1, POLA2, ORC6, CDC45, ORC1, CCNE2, POLE2, MCM3, MCM4, MCM5, TOPBP1, MCM6, POLE, MCM2	827	32	16792	13.325	1.99288e-15	2.21431e-16	2.14533e-16
GOTERM_BP_DIRECT	GO:0006281~DNA repair	50	5.42299	3.15506e-18	FEN1, NUDT1, BRCA1, FOXM1, CHAF1B, CHAF1A, EME1, PTTG1, EXO1, TOPBP1, POLK, POLE, RFC5, SUPT16H, LIG1, PARP1, DDX11, KIF22, SMC1A, MSH6, MSH2, FANCD2, BLM, PARPBP, UHRF1, PDS5B, UNG, RAD51AP1, RECQL4, POLD1, RBBP8, RAD54L, CLSPN, FANCI, POLQ, SLF1, SLF2, FANCL, XRCC2, XRCC3, FANCA, FANCG, TICRR, POLA1, RAD51, UBE2T, POLE2, RFWD3, CDK2, CDK1	827	235	16792	4.32015	9.11498e-15	9.11498e-16	8.83102e-16
GOTERM_BP_DIRECT	GO:0000731~DNA synthesis involved in DNA repair	20	2.1692	2.11465e-16	BARD1, CDKN2D, BLM, RMI2, RFC3, RMI1, XRCC2, XRCC3, BRCA1, BRCA2, RAD51AP1, POLD3, POLA1, BRIP1, RAD51, EXO1, POLD1, RBBP8, DNA2, POLE	827	35	16792	11.6027	6.41487e-13	5.55385e-14	5.38083e-14
GOTERM_BP_DIRECT	GO:0000722~telomere maintenance via recombination	18	1.95228	1.38572e-14	RFC5, FEN1, RFC3, RFC4, LIG1, RFC2, PRIM1, XRCC3, BRCA2, POLD3, POLA1, POLA2, RAD51, POLD1, POLE2, POLD2, DNA2, POLE	827	32	16792	11.4214	4.00929e-11	3.33613e-12	3.2322e-12
GOTERM_BP_DIRECT	GO:0045814~negative regulation of gene expression, epigenetic	21	2.27766	6.38217e-14	SUZ12, DNMT1, HIST1H3J, HIST1H4K, HIST1H4L, HIST1H4A, HIST1H4B, HIST1H3A, HIST1H3F, HIST1H4H, HIST1H3H, HIST1H3I, HIST1H3B, HIST1H4C, HIST2H3D, HIST1H3C, HIST1H4D, HIST1H4E, HIST1H3D, EZH2, PHF19	827	50	16792	8.52798	1.84427e-10	1.41832e-11	1.37413e-11
GOTERM_BP_DIRECT	GO:0032200~telomere organization	16	1.73536	2.1085e-13	HIST1H3J, HIST1H4K, HIST1H4L, HIST1H4A, HIST1H4B, HIST1H3A, HIST1H3F, HIST1H4H, HIST1H3H, HIST1H3I, HIST1H3B, HIST1H4C, HIST1H3C, HIST1H4D, HIST1H4E, HIST1H3D	827	27	16792	12.0324	6.09092e-10	4.35104e-11	4.2155e-11
GOTERM_BP_DIRECT	GO:0000183~chromatin silencing at rDNA	18	1.95228	3.09343e-13	HIST1H3J, HIST1H4K, HIST1H4L, SUV39H1, HIST1H4A, HIST1H4B, HIST1H3A, HIST1H3F, HIST1H4H, HIST1H3H, HIST1H3I, HIST1H3B, HIST1H4C, HIST2H3D, HIST1H3C, HIST1H4D, HIST1H4E, HIST1H3D	827	37	16792	9.87797	8.93591e-10	5.95794e-11	5.77233e-11
GOTERM_BP_DIRECT	GO:0000070~mitotic sister chromatid segregation	15	1.6269	1.17216e-12	SPAG5, PLK1, SMC1A, CENPA, SMC4, NDC80, ZWINT, DSN1, KIF18B, ESPL1, KIFC1, NUSAP1, NEK2, BUB3, MAD2L1	827	25	16792	12.1828	3.38641e-09	2.11649e-10	2.05055e-10
GOTERM_BP_DIRECT	GO:0051290~protein heterotetramerization	18	1.95228	3.92535e-12	RRM1, RRM2, HIST1H3J, HIST1H4K, HIST1H4L, HIST1H4A, HIST1H4B, HIST1H3A, HIST1H3F, HIST1H4H, HIST1H3H, HIST1H3I, HIST1H3B, HIST1H4C, HIST1H3C, HIST1H4D, HIST1H4E, HIST1H3D	827	42	16792	8.70202	1.13402e-08	6.67079e-10	6.46298e-10
GOTERM_BP_DIRECT	GO:0006271~DNA strand elongation involved in DNA replication	12	1.30152	4.35598e-12	POLD3, GINS1, GINS2, POLA1, POLA2, RFC3, RFC4, POLD1, GINS3, PRIM1, POLD2, GINS4	827	15	16792	16.2438	1.25844e-08	6.99135e-10	6.77355e-10
GOTERM_BP_DIRECT	GO:0007059~chromosome segregation	22	2.38612	5.50486e-12	TOP2A, CDCA2, CENPW, SPAG5, HJURP, BRCA1, ESCO2, KIF11, SKA3, NDC80, SKA1, SRPK1, CENPE, CENPF, DSN1, MIS18A, INCENP, NUF2, OIP5, NEK2, CENPN, SPC25	827	68	16792	6.56917	1.59034e-08	8.37029e-10	8.10953e-10
GOTERM_BP_DIRECT	GO:0000732~strand displacement	14	1.51844	5.16012e-11	BARD1, BLM, RMI2, RMI1, XRCC2, XRCC3, BRCA1, BRCA2, RAD51AP1, BRIP1, RAD51, EXO1, RBBP8, DNA2	827	26	16792	10.9333	1.49076e-07	7.4538e-09	7.22159e-09
GOTERM_BP_DIRECT	GO:0000086~G2/M transition of mitotic cell cycle	28	3.03688	5.24153e-10	CCP110, HMMR, PKMYT1, FOXM1, AURKA, CCNB2, CCNB1, HAUS8, NEK2, PLK4, BORA, CEP152, PLK1, HAUS4, HAUS3, MASTL, CDC25C, TUBG1, CDC25A, HAUS1, CIT, TPX2, MELK, CENPJ, CDK2, CDK1, BIRC5, SFI1	827	137	16792	4.14987	1.51428e-06	7.21084e-08	6.98621e-08
GOTERM_BP_DIRECT	GO:0045815~positive regulation of gene expression, epigenetic	18	1.95228	4.50311e-09	HIST1H3J, HIST1H4K, HIST1H4L, DEK, HIST1H4A, HIST1H4B, HIST1H3A, HIST1H3F, HIST1H4H, HIST1H3H, HIST1H3I, HIST1H3B, HIST1H4C, HIST2H3D, HIST1H3C, HIST1H4D, HIST1H4E, HIST1H3D	827	62	16792	5.89492	1.30094e-05	5.91341e-07	5.72919e-07
GOTERM_BP_DIRECT	GO:0060968~regulation of gene silencing	9	0.976139	4.79502e-09	HIST1H3A, HIST1H3J, CDK2, HIST1H3F, HIST1H3H, HIST1H3I, HIST1H3B, HIST1H3C, HIST1H3D	827	11	16792	16.6129	1.38527e-05	6.02297e-07	5.83533e-07
GOTERM_BP_DIRECT	GO:0000724~double-strand break repair via homologous recombination	19	2.06074	1.27328e-08	POLQ, BLM, FEN1, PARP1, MCM8, XRCC2, H2AFX, XRCC3, TONSL, XRCC1, BRCA1, BRCA2, RAD54B, RAD51AP1, MMS22L, SFPQ, RAD51, RBBP8, RAD54L	827	74	16792	5.21337	3.67843e-05	1.53271e-06	1.48496e-06
GOTERM_BP_DIRECT	GO:0000281~mitotic cytokinesis	12	1.30152	5.84714e-08	ANLN, RACGAP1, KIF4A, PLK1, STMN1, NUSAP1, CKAP2, KIF23, KIF20A, CENPA, MYH10, CEP55	827	29	16792	8.40195	0.00016891	6.75696e-06	6.54646e-06
GOTERM_BP_DIRECT	GO:0006297~nucleotide-excision repair, DNA gap filling	11	1.19306	8.21231e-08	RFC5, POLD3, RFC3, RFC4, LIG1, RFC2, POLD1, POLD2, XRCC1, POLK, POLE	827	24	16792	9.30633	0.000237226	9.12514e-06	8.84087e-06
GOTERM_BP_DIRECT	GO:0032508~DNA duplex unwinding	14	1.51844	1.12881e-07	GINS1, GINS2, BLM, DDX11, GINS4, DDX12P, CHD3, RAD54B, RECQL4, BRIP1, CDC45, MCM3, MCM5, DNA2	827	44	16792	6.46059	0.00032606	1.19584e-05	1.15858e-05
GOTERM_BP_DIRECT	GO:0006974~cellular response to DNA damage stimulus	31	3.36226	1.159e-07	TOP2A, BLM, MCM7, MCM8, SUV39H1, MCM10, BRCA1, MACROD1, TOPBP1, MAPK3, BARD1, POLQ, SLF1, TIPIN, SLF2, PARP1, ATAD5, FANCL, DDX11, H2AFX, XRCC3, MASTL, FANCG, WDR76, RAD51, DDX39A, KIAA0101, UBE2T, TIMELESS, DTL, TP73	827	208	16792	3.02618	0.000334778	1.19584e-05	1.15858e-05
GOTERM_BP_DIRECT	GO:0006336~DNA replication-independent nucleosome assembly	11	1.19306	2.03283e-07	HIST1H4A, HIST1H4B, NASP, HIST1H4K, HIST1H4L, HAT1, HIST1H4H, HIST1H4C, HIST1H4D, HIST1H4E, ASF1B	827	26	16792	8.59046	0.000587113	2.02512e-05	1.96204e-05
GOTERM_BP_DIRECT	GO:0007049~cell cycle	31	3.36226	2.9787e-07	SUV39H2, DTYMK, RIF1, UHRF1, SUV39H1, DDX12P, GMNN, HJURP, BRCA1, LIN9, DBF4B, FOXM1, CHTF18, AURKB, AURKA, CKS1B, CDC20, CHAF1B, CHAF1A, HMG20B, MAPK3, TIPIN, ESCO2, EID1, RBL1, NASP, CDK2AP1, PKN2, TACC1, CDKN3, MCM2	827	217	16792	2.90067	0.000860175	2.79484e-05	2.70778e-05
GOTERM_BP_DIRECT	GO:0007051~spindle organization	9	0.976139	2.99897e-07	ASPM, RANBP1, SPAG5, TTK, AUNIP, CHD3, KIF11, AURKB, AURKA	827	16	16792	11.4214	0.000866026	2.79484e-05	2.70778e-05
GOTERM_BP_DIRECT	GO:0031047~gene silencing by RNA	21	2.27766	4.21903e-07	HIST1H3J, HIST1H4K, NUP155, HIST1H4L, HIST1H4A, HIST1H4B, HIST1H3A, NUP85, HIST1H3F, HIST1H4H, NUP35, HIST1H3H, HIST1H3I, HIST1H3B, HIST1H4C, HIST2H3D, HIST1H3C, HIST1H4D, HIST1H4E, HIST1H3D, NUP37	827	111	16792	3.84143	0.00121814	3.79277e-05	3.67461e-05
GOTERM_BP_DIRECT	GO:0051310~metaphase plate congression	8	0.867679	4.33234e-07	CENPE, CENPF, KIF2C, KIF22, FAM83D, CENPQ, NDC80, GEM	827	12	16792	13.5365	0.00125083	3.79277e-05	3.67461e-05
GOTERM_BP_DIRECT	GO:0036297~interstrand cross-link repair	14	1.51844	4.54313e-07	FANCI, FANCM, FANCL, XRCC3, FANCA, FANCB, FANCE, FANCG, RAD51AP1, RAD51, EME1, FANCD2, UBE2T, USP1	827	49	16792	5.80135	0.00131165	3.86032e-05	3.74006e-05
GOTERM_BP_DIRECT	GO:0006302~double-strand break repair	16	1.73536	5.37934e-07	POLQ, FEN1, LIG1, PARP1, CDCA5, H2AFX, MND1, BRCA1, ESCO2, BRCA2, RECQL4, BRIP1, EME1, MSH2, RAD21, TRIP13	827	66	16792	4.92236	0.00155289	4.44026e-05	4.30194e-05
GOTERM_BP_DIRECT	GO:0000083~regulation of transcription involved in G1/S transition of mitotic cell cycle	10	1.0846	7.07178e-07	DHFR, CDT1, POLA1, RRM2, CDC45, ORC1, CDK1, CDC6, FBXO5, TYMS	827	23	16792	8.82814	0.00204095	5.67511e-05	5.49831e-05
GOTERM_BP_DIRECT	GO:0019985~translesion synthesis	12	1.30152	7.39706e-07	RFC5, POLD3, RFC3, RFC4, UBA7, KIAA0101, RFC2, POLD1, POLD2, POLK, DTL, PRIMPOL	827	36	16792	6.76824	0.00213473	5.7757e-05	5.59577e-05
GOTERM_BP_DIRECT	GO:0008283~cell proliferation	42	4.55531	7.65647e-07	USP13, LAMA5, DTYMK, MCM7, UHRF1, CSE1L, BUB1B, MCM10, PDS5B, MKI67, TYMS, AURKB, CKS1B, KIF15, HLCS, FAM83D, GLUL, MYH10, BUB1, DLGAP5, E2F8, TCF19, STIL, PLK1, EMP1, EMP2, CDC25C, CDC25A, TRAIP, POLA1, TPX2, CENPF, MELK, NASP, FES, CKS2, CDK1, TACC3, TACC1, KIF2C, SIPA1, PICALM	827	366	16792	2.33005	0.00220951	5.82093e-05	5.63959e-05
GOTERM_BP_DIRECT	GO:0051276~chromosome organization	9	0.976139	1.54309e-06	SMCHD1, SFPQ, CENPW, PTTG1, NCAPH2, RAD54L, CDCA8, SMC4, GEM	827	19	16792	9.61802	0.00444806	0.000114307	0.000110746
GOTERM_BP_DIRECT	GO:0007018~microtubule-based movement	17	1.84382	1.6926e-06	KIF14, KIF24, KIF23, KIF11, KIF22, KIF7, KIF15, CENPE, KIF18A, KIF18B, RACGAP1, KIF5C, KIFC1, KIF4A, KIF2C, KIF20A, KIF20B	827	81	16792	4.26148	0.00487798	0.000122248	0.000118439
GOTERM_BP_DIRECT	GO:1901796~regulation of signal transduction by p53 class mediator	21	2.27766	2.58582e-06	RFC5, BARD1, BLM, RMI2, SUPT16H, RFC3, RFC4, RMI1, RFC2, BRCA1, CHD3, AURKB, AURKA, TPX2, BRIP1, EXO1, CDK2, RBBP8, TOPBP1, DNA2, TP73	827	124	16792	3.4387	0.0074426	0.000177867	0.000172326
GOTERM_BP_DIRECT	GO:0051726~regulation of cell cycle	21	2.27766	2.58582e-06	MED1, CCNF, PLK1, LIN9, PKMYT1, FOXM1, MASTL, CDC25C, CDC25A, CCNB2, CENPF, CCNB1, RBL1, KIAA0101, CCNE2, FIGNL1, MYBL2, DTL, PRR11, CDK15, BIRC2	827	124	16792	3.4387	0.0074426	0.000177867	0.000172326
GOTERM_BP_DIRECT	GO:0007076~mitotic chromosome condensation	8	0.867679	3.0898e-06	CDCA5, NUSAP1, NCAPG, NCAPD2, NCAPD3, SMC4, NCAPH, SMC2	827	15	16792	10.8292	0.00888674	0.000207592	0.000201125
GOTERM_BP_DIRECT	GO:1900264~positive regulation of DNA-directed DNA polymerase activity	6	0.650759	5.50147e-06	RFC5, RFC3, RFC4, RFC2, DSCC1, CHTF18	827	7	16792	17.404	0.0157681	0.000361221	0.000349968
GOTERM_BP_DIRECT	GO:0007080~mitotic metaphase plate congression	11	1.19306	8.13845e-06	CENPE, KIF18A, CCNB1, PSRC1, KIFC1, CDCA5, KIF14, CDCA8, KIF2C, KIF22, CEP55	827	37	16792	6.03654	0.0232378	0.000522489	0.000506212
GOTERM_BP_DIRECT	GO:0006342~chromatin silencing	12	1.30152	8.32547e-06	HIST1H2AM, HIST1H2AL, HIST1H2AI, HIST1H2AH, HIST1H2AK, H2AFX, HIST1H2AE, HIST2H2AB, H2AFV, HIST1H2AG, HIST1H2AC, HIST1H2AB	827	45	16792	5.41459	0.0237654	0.000522876	0.000506587
GOTERM_BP_DIRECT	GO:0007052~mitotic spindle organization	10	1.0846	9.06974e-06	STIL, CCNB1, STMN1, TTK, WDR62, KIF11, SMC1A, NDC80, AURKA, SPC25	827	30	16792	6.76824	0.0258623	0.0005575	0.000540132
GOTERM_BP_DIRECT	GO:0006303~double-strand break repair via nonhomologous end joining	14	1.51844	9.56527e-06	BARD1, HIST1H4K, RIF1, HIST1H4L, H2AFX, BRCA1, POLA1, HIST1H4A, HIST1H4B, HIST1H4H, WHSC1, HIST1H4C, HIST1H4D, HIST1H4E	827	63	16792	4.51216	0.0272559	0.00057571	0.000557775
GOTERM_BP_DIRECT	GO:0045653~negative regulation of megakaryocyte differentiation	8	0.867679	1.34166e-05	HIST1H4A, HIST1H4B, HIST1H4K, HIST1H4L, HIST1H4H, HIST1H4C, HIST1H4D, HIST1H4E	827	18	16792	9.02432	0.0380193	0.000784781	0.000760333
GOTERM_BP_DIRECT	GO:0000079~regulation of cyclin-dependent protein serine/threonine kinase activity	11	1.19306	1.35822e-05	DIRAS3, CDKN2D, CCNA2, BLM, CDKN2C, CCNE2, CDC6, PKMYT1, CDC25C, CDC25A, CDKN3	827	39	16792	5.72697	0.0384794	0.000784781	0.000760333
GOTERM_BP_DIRECT	GO:0042769~DNA damage response, detection of DNA damage	10	1.0846	4.57454e-05	RFC5, POLD3, RFC3, RFC4, PARP1, RFC2, POLD1, POLD2, USP1, DTL	827	36	16792	5.6402	0.1238	0.00259134	0.00251061
GOTERM_BP_DIRECT	GO:0007019~microtubule depolymerization	6	0.650759	5.82965e-05	KIF18A, KIF18B, STMN1, KIF14, KIF24, KIF2C	827	10	16792	12.1828	0.155004	0.00317771	0.00307872
GOTERM_BP_DIRECT	GO:0006268~DNA unwinding involved in DNA replication	6	0.650759	5.82965e-05	TOP2A, RAD51, MCM7, MCM4, MCM6, MCM2	827	10	16792	12.1828	0.155004	0.00317771	0.00307872
GOTERM_BP_DIRECT	GO:0007099~centriole replication	7	0.759219	7.28218e-05	PLK4, CEP152, CENPJ, CDK2, SASS6, CCP110, WDR62	827	16	16792	8.88331	0.189732	0.00387301	0.00375235
GOTERM_BP_DIRECT	GO:0007131~reciprocal meiotic recombination	9	0.976139	7.37333e-05	MSH6, RAD51, MSH2, XRCC2, RAD21, XRCC3, MND1, TRIP13, RAD54B	827	30	16792	6.09141	0.191863	0.00387301	0.00375235
GOTERM_BP_DIRECT	GO:0016233~telomere capping	8	0.867679	8.32636e-05	HIST1H4A, HIST1H4B, HIST1H4K, HIST1H4L, HIST1H4H, HIST1H4C, HIST1H4D, HIST1H4E	827	23	16792	7.06251	0.213811	0.00429551	0.00416169
GOTERM_BP_DIRECT	GO:0051297~centrosome organization	9	0.976139	0.000153416	KIAA0101, HAUS8, FES, XRCC2, PLK1, HAUS4, HAUS3, CHD3, HAUS1	827	33	16792	5.53765	0.358055	0.00777576	0.00753352
GOTERM_BP_DIRECT	GO:0044267~cellular protein metabolic process	17	1.84382	0.000214604	HIST1H3J, HIST1H4K, HIST1H4L, HIST1H4A, HIST1H4B, HIST1H3A, HIST1H3F, HIST1H4H, HIST1H3H, HIST1H3I, HIST1H3B, HIST1H4C, HIST2H3D, HIST1H3C, HIST1H4D, HIST1H4E, HIST1H3D	827	118	16792	2.92526	0.462087	0.0106401	0.0103087
GOTERM_BP_DIRECT	GO:0051298~centrosome duplication	7	0.759219	0.000217296	STIL, CEP152, CDK2, SASS6, CCP110, BRCA2, PKD2	827	19	16792	7.48068	0.466255	0.0106401	0.0103087
GOTERM_BP_DIRECT	GO:0006298~mismatch repair	9	0.976139	0.000238331	POLD3, MSH6, RNASEH2A, MSH2, LIG1, EXO1, POLD1, POLD2, TP73	827	35	16792	5.22121	0.497732	0.0112875	0.0109359
GOTERM_BP_DIRECT	GO:0006284~base-excision repair	9	0.976139	0.000238331	RECQL4, POLQ, FEN1, NEIL3, LIG1, XRCC1, DNA2, HMGB1, UNG	827	35	16792	5.22121	0.497732	0.0112875	0.0109359
GOTERM_BP_DIRECT	GO:0031297~replication fork processing	8	0.867679	0.00025386	MMS22L, BLM, RAD51, FANCM, EME1, DDX11, TONSL, PRIMPOL	827	27	16792	6.01621	0.519772	0.0118291	0.0114606
GOTERM_BP_DIRECT	GO:0007094~mitotic spindle assembly checkpoint	7	0.759219	0.000297578	CENPF, PLK1, BUB1B, TTK, BUB3, BUB1, MAD2L1	827	20	16792	7.10665	0.576767	0.0136461	0.013221
GOTERM_BP_DIRECT	GO:2000781~positive regulation of double-strand break repair	5	0.542299	0.000347029	SLF1, SLF2, DDX11, TIMELESS, FOXM1	827	8	16792	12.6904	0.633127	0.0154241	0.0149436
GOTERM_BP_DIRECT	GO:0000076~DNA replication checkpoint	5	0.542299	0.000347029	CDT1, TIPIN, CDC45, DNA2, CDC6	827	8	16792	12.6904	0.633127	0.0154241	0.0149436
GOTERM_BP_DIRECT	GO:0006296~nucleotide-excision repair, DNA incision, 5'-to lesion	9	0.976139	0.000358328	RFC5, POLD3, RFC3, RFC4, PARP1, RFC2, POLD1, POLD2, POLK	827	37	16792	4.93898	0.644914	0.0154509	0.0149695
GOTERM_BP_DIRECT	GO:0032467~positive regulation of cytokinesis	9	0.976139	0.000358328	RACGAP1, KIF14, PKN2, KIF23, CDC6, KIF20B, ECT2, AURKB, CIT	827	37	16792	4.93898	0.644914	0.0154509	0.0149695
GOTERM_BP_DIRECT	GO:0033683~nucleotide-excision repair, DNA incision	9	0.976139	0.000434547	RFC5, POLD3, RFC3, RFC4, PARP1, RFC2, POLD1, POLD2, POLK	827	38	16792	4.80901	0.715118	0.0184619	0.0178867
GOTERM_BP_DIRECT	GO:0031145~anaphase-promoting complex-dependent catabolic process	13	1.40998	0.000454588	UBE2C, PLK1, BUB1B, PSMB8, AURKB, AURKA, CDC20, CCNB1, PTTG1, UBE2S, CDK1, BUB3, MAD2L1	827	79	16792	3.34128	0.731151	0.0188614	0.0182738
GOTERM_BP_DIRECT	GO:0045876~positive regulation of sister chromatid cohesion	4	0.433839	0.000457008	SFPQ, FEN1, RAD21, DDX11	827	4	16792	20.3047	0.733024	0.0188614	0.0182738
GOTERM_BP_DIRECT	GO:0000910~cytokinesis	10	1.0846	0.000480007	ESPL1, INCENP, PRC1, PLK1, BIRC5, KIF23, KIF20A, BRCA2, ECT2, CIT	827	48	16792	4.23015	0.750195	0.0195315	0.0189231
GOTERM_BP_DIRECT	GO:0007095~mitotic G2 DNA damage checkpoint	6	0.650759	0.000565218	CCNA2, FANCI, BLM, SLF1, CDK1, TOPBP1	827	15	16792	8.12189	0.804731	0.0226794	0.0219729
GOTERM_BP_DIRECT	GO:0016925~protein sumoylation	16	1.73536	0.000613995	TOP2A, BLM, NOP58, PARP1, NUP155, CDCA8, BRCA1, SMC1A, PHC3, AURKB, INCENP, NUP85, RAD21, BIRC5, NUP35, NUP37	827	117	16792	2.77671	0.830411	0.0242991	0.0235421
GOTERM_BP_DIRECT	GO:0051439~regulation of ubiquitin-protein ligase activity involved in mitotic cell cycle	7	0.759219	0.000682907	CDC20, CCNB1, UBE2C, PLK1, CDK2, CDK1, FBXO5	827	23	16792	6.1797	0.861043	0.0266611	0.0258305
GOTERM_BP_DIRECT	GO:0006310~DNA recombination	13	1.40998	0.00071847	BLM, LIG1, XRCC3, HMGB3, BRCA1, HMGB1, RBPJ, PSMC3IP, RECQL4, RAD51, EXO1, RAD21, RAD54L	827	83	16792	3.18026	0.87462	0.0276755	0.0268133
GOTERM_BP_DIRECT	GO:0007093~mitotic cell cycle checkpoint	8	0.867679	0.000776324	TGFB1, BUB1B, KNTC1, TTK, SMC1A, BUB1, ZWINT, MAD2L1	827	32	16792	5.07618	0.893932	0.0295105	0.0285912
GOTERM_BP_DIRECT	GO:0042127~regulation of cell proliferation	21	2.27766	0.000800205	NGFR, LAMA5, DNMT1, BMPR2, RBFOX2, FANCL, TCF7, CDCA7, FANCA, BRCA1, PDS5B, FOXM1, TNFRSF1B, PKD2, TNFRSF10D, FES, PLAU, TIMELESS, RELT, BIRC2, EZH2	827	185	16792	2.30486	0.901008	0.0300233	0.029088
GOTERM_BP_DIRECT	GO:0007126~meiotic nuclear division	7	0.759219	0.000873015	RAD51, XRCC2, CDK2, RAD54L, MKI67, SMC1A, DUSP13	827	24	16792	5.92221	0.919801	0.0319258	0.0309312
GOTERM_BP_DIRECT	GO:0007088~regulation of mitotic nuclear division	7	0.759219	0.000873015	BORA, NEK2, FBXO5, MKI67, PKMYT1, KIF20B, CDC25C	827	24	16792	5.92221	0.919801	0.0319258	0.0309312
GOTERM_BP_DIRECT	GO:0034501~protein localization to kinetochore	5	0.542299	0.000961715	MTBP, CDK1, BUB1B, TTK, AURKB	827	10	16792	10.1524	0.937945	0.0347299	0.033648
GOTERM_BP_DIRECT	GO:1904837~beta-catenin-TCF complex assembly	9	0.976139	0.00103695	HIST1H4A, HIST1H4B, HIST1H4K, HIST1H4L, TCF7, HIST1H4H, HIST1H4C, HIST1H4D, HIST1H4E	827	43	16792	4.24982	0.950078	0.0369844	0.0358323
GOTERM_BP_DIRECT	GO:0000727~double-strand break repair via break-induced replication	4	0.433839	0.00110062	GINS2, CDC45, GINS4, CDC7	827	5	16792	16.2438	0.958474	0.0369996	0.0358469
GOTERM_BP_DIRECT	GO:0009113~purine nucleobase biosynthetic process	4	0.433839	0.00110062	SHMT1, PPAT, GMPS, PAICS	827	5	16792	16.2438	0.958474	0.0369996	0.0358469
GOTERM_BP_DIRECT	GO:0010032~meiotic chromosome condensation	4	0.433839	0.00110062	NCAPD2, NCAPD3, SMC4, SMC2	827	5	16792	16.2438	0.958474	0.0369996	0.0358469
GOTERM_BP_DIRECT	GO:0001578~microtubule bundle formation	7	0.759219	0.00110141	TPPP3, PSRC1, FES, PRC1, MAP1B, PLK1, KIF20A	827	25	16792	5.68532	0.958569	0.0369996	0.0358469
GOTERM_BP_DIRECT	GO:0002227~innate immune response in mucosa	7	0.759219	0.00110141	HIST1H2BJ, HIST1H2BI, HIST1H2BK, HIST1H2BE, HIST1H2BG, HIST1H2BD, HIST1H2BC	827	25	16792	5.68532	0.958569	0.0369996	0.0358469
GOTERM_BP_DIRECT	GO:0071897~DNA biosynthetic process	7	0.759219	0.00137293	POLQ, POLA2, CENPF, LIG1, TK1, LIN9, TYMS	827	26	16792	5.46665	0.98111	0.0455909	0.0441706
GOTERM_BP_DIRECT	GO:0006261~DNA-dependent DNA replication	6	0.650759	0.00142583	POLD3, POLQ, POLE2, POLD2, CDK2AP1, TFAM	827	18	16792	6.76824	0.983791	0.0468095	0.0453512
GOTERM_BP_DIRECT	GO:0090307~mitotic spindle assembly	8	0.867679	0.00162262	TPX2, KIFC1, BIRC5, MYBL2, NEK2, KIF11, MZT1, BIRC2	827	36	16792	4.51216	0.990828	0.0520861	0.0504635
GOTERM_BP_DIRECT	GO:0006352~DNA-templated transcription, initiation	8	0.867679	0.00162262	HIST1H4A, HIST1H4B, HIST1H4K, HIST1H4L, HIST1H4H, HIST1H4C, HIST1H4D, HIST1H4E	827	36	16792	4.51216	0.990828	0.0520861	0.0504635
GOTERM_BP_DIRECT	GO:0007596~blood coagulation	20	2.1692	0.00183588	CBX5, HIST1H3J, PLAUR, AK3, ANO6, PLAT, TFPI, P2RX6, HIST1H3A, PLAU, HIST1H3F, HMG20B, HIST1H3H, HIST1H3I, HIST1H3B, HIST2H3D, HIST1H3C, SH2B3, PRKACB, HIST1H3D	827	184	16792	2.20703	0.995052	0.0582841	0.0564684
GOTERM_BP_DIRECT	GO:0042276~error-prone translesion synthesis	6	0.650759	0.00185745	RFC5, RFC3, RFC4, RFC2, POLE2, POLK	827	19	16792	6.41202	0.995351	0.0583281	0.056511
GOTERM_BP_DIRECT	GO:0051382~kinetochore assembly	5	0.542299	0.00209466	CENPE, CENPF, CENPW, CENPH, CENPA	827	12	16792	8.4603	0.997661	0.0631624	0.0611947
GOTERM_BP_DIRECT	GO:0031536~positive regulation of exit from mitosis	4	0.433839	0.00212072	TGFB1, UBE2C, CDCA5, BIRC5	827	6	16792	13.5365	0.99783	0.0631624	0.0611947
GOTERM_BP_DIRECT	GO:0098532~histone H3-K27 trimethylation	4	0.433839	0.00212072	HIST1H1D, HIST1H1E, EZH2, HIST1H1C	827	6	16792	13.5365	0.99783	0.0631624	0.0611947
GOTERM_BP_DIRECT	GO:0072719~cellular response to cisplatin	4	0.433839	0.00212072	RAD51, DDX11, TIMELESS, ADIRF	827	6	16792	13.5365	0.99783	0.0631624	0.0611947
GOTERM_BP_DIRECT	GO:0071168~protein localization to chromatin	4	0.433839	0.00212072	RAD21, PLK1, ESCO2, EZH2	827	6	16792	13.5365	0.99783	0.0631624	0.0611947
GOTERM_BP_DIRECT	GO:0010212~response to ionizing radiation	9	0.976139	0.00248747	RRM1, RFWD3, XRCC2, H2AFX, XRCC3, RAD54L, BRCA1, TOPBP1, TICRR	827	49	16792	3.72944	0.99925	0.0725888	0.0703274
GOTERM_BP_DIRECT	GO:0014070~response to organic cyclic compound	9	0.976139	0.00248747	MMP14, G6PD, ANGPT2, CDK1, PLIN2, ACSL3, MKI67, SLC37A4, FADS1	827	49	16792	3.72944	0.99925	0.0725888	0.0703274
GOTERM_BP_DIRECT	GO:0006283~transcription-coupled nucleotide-excision repair	11	1.19306	0.00324924	RFC5, POLD3, RFC3, RFC4, LIG1, RFC2, POLD1, POLD2, XRCC1, POLK, HMGN1	827	74	16792	3.01827	0.999917	0.0938706	0.0909463
GOTERM_BP_DIRECT	GO:0018105~peptidyl-serine phosphorylation	15	1.6269	0.0033598	PLK1, TTK, CDC7, MASTL, TGFBR1, MAPKAPK3, PRKD3, CAMK4, CDK2, CDK1, PKN2, CLSPN, PAK2, MAP3K12, MAPK3	827	125	16792	2.43657	0.99994	0.0961037	0.0931098
GOTERM_BP_DIRECT	GO:0000278~mitotic cell cycle	8	0.867679	0.00353163	CENPE, RRM1, CENPF, CENPW, KIF18B, XRCC2, MYB, PAK2	827	41	16792	3.9619	0.999964	0.0993327	0.0962382
GOTERM_BP_DIRECT	GO:0072711~cellular response to hydroxyurea	4	0.433839	0.00357584	BLM, RAD51, DDX11, TIMELESS	827	7	16792	11.6027	0.999968	0.0993327	0.0962382
GOTERM_BP_DIRECT	GO:0051988~regulation of attachment of spindle microtubules to kinetochore	4	0.433839	0.00357584	SPAG5, RACGAP1, NEK2, ECT2	827	7	16792	11.6027	0.999968	0.0993327	0.0962382
GOTERM_BP_DIRECT	GO:0010165~response to X-ray	6	0.650759	0.00372174	BLM, RAD51, MSH2, XRCC2, BRCA2, TP73	827	22	16792	5.53765	0.999979	0.102401	0.099211
GOTERM_BP_DIRECT	GO:0007064~mitotic sister chromatid cohesion	5	0.542299	0.00391515	CDCA5, RAD21, GSG2, PDS5B, SMC1A	827	14	16792	7.25168	0.999988	0.106706	0.103382
GOTERM_BP_DIRECT	GO:0009411~response to UV	8	0.867679	0.00406167	CDKN2D, MSH6, TIPIN, KIAA0101, POLD1, USP1, DTL, PRIMPOL	827	42	16792	3.86756	0.999992	0.109665	0.106249
GOTERM_BP_DIRECT	GO:0000729~DNA double-strand break processing	5	0.542299	0.00513331	BARD1, BLM, RBBP8, BRCA1, DNA2	827	15	16792	6.76824	1	0.137316	0.133038
GOTERM_BP_DIRECT	GO:0007077~mitotic nuclear envelope disassembly	8	0.867679	0.0052999	CCNB2, CCNB1, NUP155, NUP85, PLK1, CDK1, NUP35, NUP37	827	44	16792	3.69177	1	0.140472	0.136096
GOTERM_BP_DIRECT	GO:0051256~mitotic spindle midzone assembly	4	0.433839	0.00551313	RACGAP1, KIF4A, KIF23, AURKB	827	8	16792	10.1524	1	0.140951	0.13656
GOTERM_BP_DIRECT	GO:0051983~regulation of chromosome segregation	4	0.433839	0.00551313	KIF2C, MKI67, BUB1, AURKB	827	8	16792	10.1524	1	0.140951	0.13656
GOTERM_BP_DIRECT	GO:0060236~regulation of mitotic spindle organization	4	0.433839	0.00551313	TPX2, PSRC1, BORA, TACC3	827	8	16792	10.1524	1	0.140951	0.13656
GOTERM_BP_DIRECT	GO:0085020~protein K6-linked ubiquitination	4	0.433839	0.00551313	BARD1, UBE2S, UBE2T, BRCA1	827	8	16792	10.1524	1	0.140951	0.13656
GOTERM_BP_DIRECT	GO:0021987~cerebral cortex development	9	0.976139	0.00579593	ASPM, ARHGAP11B, H2AFX, KIF14, TACC3, TACC1, WDR62, LRP8, CDON	827	56	16792	3.26326	1	0.146881	0.142305
GOTERM_BP_DIRECT	GO:0051260~protein homooligomerization	18	1.95228	0.00647022	GSDMD, POLQ, PRNP, APAF1, KCNA1, ATL2, KCNC4, ITPR3, P2RX6, C1QTNF2, RAD51, KCNS3, DPYSL3, FLOT1, LONP1, ECT2, GLUL, RBMX	827	177	16792	2.06489	1	0.16251	0.157447
GOTERM_BP_DIRECT	GO:0006978~DNA damage response, signal transduction by p53 class mediator resulting in transcription of p21 class mediator	5	0.542299	0.0065814	TFAP4, BRCA1, FOXM1, BRCA2, TP73	827	16	16792	6.34522	1	0.16251	0.157447
GOTERM_BP_DIRECT	GO:0016446~somatic hypermutation of immunoglobulin genes	5	0.542299	0.0065814	MSH6, POLQ, MSH2, EXO1, UNG	827	16	16792	6.34522	1	0.16251	0.157447
GOTERM_BP_DIRECT	GO:0016447~somatic recombination of immunoglobulin gene segments	3	0.32538	0.00701341	MSH6, MSH2, UNG	827	3	16792	20.3047	1	0.170267	0.164963
GOTERM_BP_DIRECT	GO:0051383~kinetochore organization	3	0.32538	0.00701341	CENPH, SMC4, SMC2	827	3	16792	20.3047	1	0.170267	0.164963
GOTERM_BP_DIRECT	GO:0031100~organ regeneration	8	0.867679	0.00766084	PRPS2, CCNA2, MED1, ANGPT2, PPAT, CDK1, MKI67, PGF	827	47	16792	3.45612	1	0.181291	0.175643
GOTERM_BP_DIRECT	GO:0051436~negative regulation of ubiquitin-protein ligase activity involved in mitotic cell cycle	10	1.0846	0.00781023	CDC20, CCNB1, UBE2C, CDK2, CDK1, BUB1B, BUB3, FBXO5, PSMB8, MAD2L1	827	71	16792	2.85982	1	0.181291	0.175643
GOTERM_BP_DIRECT	GO:0006259~DNA metabolic process	6	0.650759	0.0079024	FANCM, LIG1, TOPBP1, TK1, MKI67, KPNA2	827	26	16792	4.6857	1	0.181291	0.175643
GOTERM_BP_DIRECT	GO:0033314~mitotic DNA replication checkpoint	4	0.433839	0.00796952	SLF1, TOPBP1, CLSPN, TICRR	827	9	16792	9.02432	1	0.181291	0.175643
GOTERM_BP_DIRECT	GO:0000075~cell cycle checkpoint	4	0.433839	0.00796952	CCNE2, RBBP8, FANCG, TICRR	827	9	16792	9.02432	1	0.181291	0.175643
GOTERM_BP_DIRECT	GO:1904668~positive regulation of ubiquitin protein ligase activity	4	0.433839	0.00796952	CDC20, UBE2C, UBE2S, PLK1	827	9	16792	9.02432	1	0.181291	0.175643
GOTERM_BP_DIRECT	GO:0000733~DNA strand renaturation	4	0.433839	0.00796952	RECQL4, BLM, RAD54L, SMARCA1	827	9	16792	9.02432	1	0.181291	0.175643
GOTERM_BP_DIRECT	GO:0030071~regulation of mitotic metaphase/anaphase transition	4	0.433839	0.00796952	CENPE, UBE2C, PLK1, CDC6	827	9	16792	9.02432	1	0.181291	0.175643
GOTERM_BP_DIRECT	GO:0006139~nucleobase-containing compound metabolic process	8	0.867679	0.00961613	PRPS2, BRIP1, DUT, OAS3, DDX11, DDX12P, TK1, TYMS	827	49	16792	3.31506	1	0.217039	0.210278
GOTERM_BP_DIRECT	GO:0016310~phosphorylation	12	1.30152	0.0100231	PRPS2, CERKL, CIITA, EPHA7, RFK, ETNK1, AK3, SGMS2, TK1, DCK, PAK2, MAPK3	827	100	16792	2.43657	1	0.22447	0.217478
GOTERM_BP_DIRECT	GO:0016572~histone phosphorylation	4	0.433839	0.0109729	RPS6KA5, CDK2, CDK1, MAP3K12	827	10	16792	8.12189	1	0.241989	0.234451
GOTERM_BP_DIRECT	GO:0051103~DNA ligation involved in DNA repair	4	0.433839	0.0109729	LIG1, PARP1, HMGB2, HMGB1	827	10	16792	8.12189	1	0.241989	0.234451
GOTERM_BP_DIRECT	GO:0051437~positive regulation of ubiquitin-protein ligase activity involved in regulation of mitotic cell cycle transition	10	1.0846	0.0120355	CDC20, CCNB1, UBE2C, PLK1, CDK1, BUB1B, BUB3, FBXO5, PSMB8, MAD2L1	827	76	16792	2.67167	1	0.263413	0.255207
GOTERM_BP_DIRECT	GO:0097421~liver regeneration	6	0.650759	0.0126375	CEBPB, TGFB1, SRSF1, TYMS, EZH2, AURKA	827	29	16792	4.20098	1	0.274509	0.265958
GOTERM_BP_DIRECT	GO:0016032~viral process	25	2.7115	0.0130956	SUV39H1, CENPA, UNG, NUP85, PAK2, BUB1, MAPK3, CENPU, RANBP1, CBX5, NUP155, DDX11, H2AFX, CDC25C, PSMB8, SRPK1, MSH6, CCNA2, POLA1, RBL1, NUP35, VIM, RBCK1, NUP37, TP73	827	299	16792	1.69772	1	0.282338	0.273542
GOTERM_BP_DIRECT	GO:0032392~DNA geometric change	3	0.32538	0.0135698	HMGB2, HMGB3, HMGB1	827	4	16792	15.2285	1	0.286155	0.27724
GOTERM_BP_DIRECT	GO:0043504~mitochondrial DNA repair	3	0.32538	0.0135698	MGME1, PARP1, DNA2	827	4	16792	15.2285	1	0.286155	0.27724
GOTERM_BP_DIRECT	GO:0043137~DNA replication, removal of RNA primer	3	0.32538	0.0135698	FEN1, RNASEH2A, DNA2	827	4	16792	15.2285	1	0.286155	0.27724
GOTERM_BP_DIRECT	GO:0019886~antigen processing and presentation of exogenous peptide antigen via MHC class II	11	1.19306	0.0148444	CENPE, KIF18A, ACTR1B, RACGAP1, SAR1B, KIF4A, KIF23, KIF2C, KIF11, KIF22, KIF15	827	92	16792	2.42774	1	0.309324	0.299688
GOTERM_BP_DIRECT	GO:0006541~glutamine metabolic process	5	0.542299	0.0149897	GFPT2, GMPS, GGH, PHGDH, GLS	827	20	16792	5.07618	1	0.309324	0.299688
GOTERM_BP_DIRECT	GO:0031572~G2 DNA damage checkpoint	5	0.542299	0.0149897	PLK1, RBBP8, BRCA1, CLSPN, DTL	827	20	16792	5.07618	1	0.309324	0.299688
GOTERM_BP_DIRECT	GO:0071479~cellular response to ionizing radiation	6	0.650759	0.0166824	RAD51AP1, BLM, TGFB1, RAD51, FIGNL1, ECT2	827	31	16792	3.92995	1	0.341811	0.331163
GOTERM_BP_DIRECT	GO:0006468~protein phosphorylation	34	3.68764	0.017047	BUB1B, PKMYT1, AURKB, AURKA, RPS6KA5, GSG2, PBK, NEK2, MAP4K5, PAK2, BUB1, PRKACB, MAPK3, PLK4, TGFB1, GLYCTK, LIMK1, PLK1, SMAD9, PASK, TGFBR1, SRPK1, CIT, FES, PRKD3, PTK7, CAMK4, STK17B, ITPKA, BIRC5, PKN2, BMPR1B, CDK15, MAP3K12	827	456	16792	1.51395	1	0.346822	0.336018
GOTERM_BP_DIRECT	GO:0006325~chromatin organization	7	0.759219	0.0179283	SUV39H1, ATAD2, HMGB2, CHD3, HIST1H1B, EZH2, HMGN1	827	43	16792	3.30542	1	0.362203	0.350919
GOTERM_BP_DIRECT	GO:0001833~inner cell mass cell proliferation	4	0.433839	0.0186924	GINS1, GINS4, NCAPG2, BRCA2	827	12	16792	6.76824	1	0.373734	0.362091
GOTERM_BP_DIRECT	GO:0042787~protein ubiquitination involved in ubiquitin-dependent protein catabolic process	15	1.6269	0.0187578	UBA6, UHRF1, UBE2C, PLK1, BUB1B, AURKB, AURKA, CDC20, CCNB1, PTTG1, HECW2, CDK1, BUB3, DZIP3, MAD2L1	827	153	16792	1.99066	1	0.373734	0.362091
GOTERM_BP_DIRECT	GO:0021766~hippocampus development	8	0.867679	0.0193431	DLX1, UBA6, KCNA1, KIF14, XRCC1, GLI3, EZH2, MFSD2A	827	56	16792	2.90067	1	0.382755	0.370832
GOTERM_BP_DIRECT	GO:0019731~antibacterial humoral response	7	0.759219	0.0199223	HIST1H2BJ, HIST1H2BI, HIST1H2BK, HIST1H2BE, HIST1H2BG, HIST1H2BD, HIST1H2BC	827	44	16792	3.2303	1	0.391534	0.379337
GOTERM_BP_DIRECT	GO:0010994~free ubiquitin chain polymerization	3	0.32538	0.0218826	TRIM6, UBE2C, UBE2S	827	5	16792	12.1828	1	0.413195	0.400323
GOTERM_BP_DIRECT	GO:0000212~meiotic spindle organization	3	0.32538	0.0218826	ESPL1, TUBG1, AURKA	827	5	16792	12.1828	1	0.413195	0.400323
GOTERM_BP_DIRECT	GO:0045910~negative regulation of DNA recombination	3	0.32538	0.0218826	MSH6, BLM, MSH2	827	5	16792	12.1828	1	0.413195	0.400323
GOTERM_BP_DIRECT	GO:0009157~deoxyribonucleoside monophosphate biosynthetic process	3	0.32538	0.0218826	TK1, TYMS, DCK	827	5	16792	12.1828	1	0.413195	0.400323
GOTERM_BP_DIRECT	GO:0044770~cell cycle phase transition	3	0.32538	0.0218826	TIPIN, TIMELESS, CDC7	827	5	16792	12.1828	1	0.413195	0.400323
GOTERM_BP_DIRECT	GO:0051304~chromosome separation	3	0.32538	0.0218826	TTK, NCAPD2, NCAPD3	827	5	16792	12.1828	1	0.413195	0.400323
GOTERM_BP_DIRECT	GO:0032147~activation of protein kinase activity	7	0.759219	0.0220618	TPX2, KIF14, EMP2, HMGB1, DBF4B, CLSPN, ECT2	827	45	16792	3.15851	1	0.413873	0.40098
GOTERM_BP_DIRECT	GO:0006312~mitotic recombination	4	0.433839	0.0234275	TOP2A, RAD51, XRCC2, RAD54B	827	13	16792	6.2476	1	0.436657	0.423054
GOTERM_BP_DIRECT	GO:0050830~defense response to Gram-positive bacterium	10	1.0846	0.0236156	GSDMD, HIST1H2BJ, HIST1H2BI, HIST1H2BK, HMGB2, HIST1H2BE, SSC5D, HIST1H2BG, HIST1H2BD, HIST1H2BC	827	85	16792	2.38879	1	0.437343	0.423719
GOTERM_BP_DIRECT	GO:0051321~meiotic cell cycle	6	0.650759	0.0242227	PSMC3IP, EXO1, H2AFX, RBBP8, NEK2, BUB3	827	34	16792	3.58319	1	0.445728	0.431842
GOTERM_BP_DIRECT	GO:0035556~intracellular signal transduction	30	3.2538	0.0263544	PREX1, AKAP11, RPS6KA5, RACGAP1, GSG2, STMN1, PLEK2, ECT2, MAP4K5, SH2B3, TNS3, TNS1, ACOT11, MASTL, TGFBR1, SRPK1, CIT, RP1, CARHSP1, DEPDC1B, MELK, PRKD3, CAMK4, STK17B, RASA2, DEPDC1, PKN2, ASB5, SIPA1, MAP3K12	827	403	16792	1.51152	1	0.481886	0.466874
GOTERM_BP_DIRECT	GO:0006461~protein complex assembly	12	1.30152	0.0276227	CHAF1B, CCNB1, CHAF1A, TFAP4, GPAA1, GMNN, CDK1, FANCA, KNTC1, MAPK3, PICALM, VAMP3	827	116	16792	2.10049	1	0.5019	0.486264
GOTERM_BP_DIRECT	GO:0071732~cellular response to nitric oxide	4	0.433839	0.028749	CCNA2, CDK2, MMP3, HNRNPD	827	14	16792	5.80135	1	0.519099	0.502928
GOTERM_BP_DIRECT	GO:0001933~negative regulation of protein phosphorylation	8	0.867679	0.029527	PRNP, CCNB1, TGFB1, PID1, PAQR3, FAM129A, MYADM, ARRB2	827	61	16792	2.66291	1	0.529836	0.51333
GOTERM_BP_DIRECT	GO:0090305~nucleic acid phosphodiester bond hydrolysis	9	0.976139	0.0306365	MGME1, POLA1, FEN1, LOC81691, FANCM, EME1, RBBP8, DNA2, POLE	827	75	16792	2.43657	1	0.546352	0.529331
GOTERM_BP_DIRECT	GO:0006269~DNA replication, synthesis of RNA primer	3	0.32538	0.0317636	POLA1, PRIM1, PRIMPOL	827	6	16792	10.1524	1	0.549034	0.53193
GOTERM_BP_DIRECT	GO:0048478~replication fork protection	3	0.32538	0.0317636	BLM, TIPIN, BRCA2	827	6	16792	10.1524	1	0.549034	0.53193
GOTERM_BP_DIRECT	GO:0010216~maintenance of DNA methylation	3	0.32538	0.0317636	HELLS, DNMT1, UHRF1	827	6	16792	10.1524	1	0.549034	0.53193
GOTERM_BP_DIRECT	GO:0051574~positive regulation of histone H3-K9 methylation	3	0.32538	0.0317636	MYB, BRCA1, HIST1H1B	827	6	16792	10.1524	1	0.549034	0.53193
GOTERM_BP_DIRECT	GO:0045143~homologous chromosome segregation	3	0.32538	0.0317636	PTTG1, ESPL1, PLK1	827	6	16792	10.1524	1	0.549034	0.53193
GOTERM_BP_DIRECT	GO:0006977~DNA damage response, signal transduction by p53 class mediator resulting in cell cycle arrest	8	0.867679	0.0319272	CCNB1, CENPJ, CDK2, CDK1, E2F1, CDC25C, GTSE1, AURKA	827	62	16792	2.61996	1	0.549034	0.53193
GOTERM_BP_DIRECT	GO:0071158~positive regulation of cell cycle arrest	5	0.542299	0.0322596	RNF112, TGFB1, BRCA1, PKD2, TP73	827	25	16792	4.06094	1	0.551467	0.534287
GOTERM_BP_DIRECT	GO:0030324~lung development	9	0.976139	0.0328249	LAMA5, CCBE1, MMP14, CRISPLD2, ITGA3, TIMELESS, HMGB1, GLI3, STRA6	827	76	16792	2.40451	1	0.55783	0.540452
GOTERM_BP_DIRECT	GO:0009165~nucleotide biosynthetic process	4	0.433839	0.0346529	PRPS2, DHFR, TK1, DCK	827	15	16792	5.41459	1	0.585452	0.567213
GOTERM_BP_DIRECT	GO:0034446~substrate adhesion-dependent cell spreading	6	0.650759	0.0372509	LAMA5, ITGA4, TYRO3, KIF14, ANTXR1, VAMP3	827	38	16792	3.20601	1	0.625685	0.606193
GOTERM_BP_DIRECT	GO:0051225~spindle assembly	5	0.542299	0.0414489	HAUS8, HAUS4, HAUS3, NEK2, HAUS1	827	27	16792	3.76013	1	0.689625	0.668142
GOTERM_BP_DIRECT	GO:0008584~male gonad development	10	1.0846	0.0415351	ASPM, RRM1, MMP14, MSH2, NASP, ADAM15, NUDT1, HMGB2, FANCA, TGFBR1	827	94	16792	2.16008	1	0.689625	0.668142
GOTERM_BP_DIRECT	GO:0090267~positive regulation of mitotic cell cycle spindle assembly checkpoint	3	0.32538	0.0430387	XRCC3, NDC80, MAD2L1	827	7	16792	8.70202	1	0.702478	0.680594
GOTERM_BP_DIRECT	GO:0006333~chromatin assembly or disassembly	3	0.32538	0.0430387	SUV39H2, CHD3, ASF1B	827	7	16792	8.70202	1	0.702478	0.680594
GOTERM_BP_DIRECT	GO:0042148~strand invasion	3	0.32538	0.0430387	RAD51, XRCC2, XRCC3	827	7	16792	8.70202	1	0.702478	0.680594
GOTERM_BP_DIRECT	GO:0007346~regulation of mitotic cell cycle	6	0.650759	0.0451061	PLK1, CKS2, BIRC5, FBXO5, TP73, CKS1B	827	40	16792	3.04571	1	0.732087	0.709281
GOTERM_BP_DIRECT	GO:0007050~cell cycle arrest	13	1.40998	0.0453817	BARD1, CDKN2D, PRNP, TGFB1, CDKN2C, DDIAS, PKD2, TGFBR1, MTBP, MSH2, KIF20B, CDKN3, TP73	827	141	16792	1.87207	1	0.732446	0.709628
GOTERM_BP_DIRECT	GO:0045931~positive regulation of mitotic cell cycle	5	0.542299	0.0465422	CCNB1, CDK1, BIRC5, PKN2, BRCA2	827	28	16792	3.62584	1	0.743506	0.720343
GOTERM_BP_DIRECT	GO:0098609~cell-cell adhesion	21	2.27766	0.0465817	RANBP1, HIST1H3J, AHNAK, PAICS, ANLN, CCNB2, KIAA1524, DIAPH3, HIST1H3A, HIST1H3F, HIST1H3H, PKN2, HIST1H3I, STXBP6, HIST1H3B, HIST1H3C, PAK2, PFKP, HIST1H3D, TMPO, PICALM	827	271	16792	1.57343	1	0.743506	0.720343
GOTERM_BP_DIRECT	GO:0007276~gamete generation	4	0.433839	0.0481712	FANCL, FANCD2, SPIN4, KLF17	827	17	16792	4.77758	1	0.756768	0.733192
GOTERM_BP_DIRECT	GO:0051571~positive regulation of histone H3-K4 methylation	4	0.433839	0.0481712	DNMT1, AUTS2, MYB, BRCA1	827	17	16792	4.77758	1	0.756768	0.733192
GOTERM_BP_DIRECT	GO:0006890~retrograde vesicle-mediated transport, Golgi to ER	9	0.976139	0.0481984	CENPE, KIF18A, RACGAP1, KIF4A, KIF23, KIF2C, KIF11, KIF22, KIF15	827	82	16792	2.22857	1	0.756768	0.733192
GOTERM_BP_DIRECT	GO:0051315~attachment of mitotic spindle microtubules to kinetochore	3	0.32538	0.0555472	CENPE, KIF2C, NDC80	827	8	16792	7.61427	1	0.838995	0.812858
GOTERM_BP_DIRECT	GO:2000001~regulation of DNA damage checkpoint	3	0.32538	0.0555472	RNASEH2B, RFWD3, WDR76	827	8	16792	7.61427	1	0.838995	0.812858
GOTERM_BP_DIRECT	GO:0016584~nucleosome positioning	3	0.32538	0.0555472	HIST1H1D, HIST1H1E, HIST1H1C	827	8	16792	7.61427	1	0.838995	0.812858
GOTERM_BP_DIRECT	GO:0033129~positive regulation of histone phosphorylation	3	0.32538	0.0555472	CCNB1, RPS6KA5, MAPK3	827	8	16792	7.61427	1	0.838995	0.812858
GOTERM_BP_DIRECT	GO:0006002~fructose 6-phosphate metabolic process	3	0.32538	0.0555472	PFKL, GFPT2, PFKP	827	8	16792	7.61427	1	0.838995	0.812858
GOTERM_BP_DIRECT	GO:0031497~chromatin assembly	3	0.32538	0.0555472	CHAF1B, CHAF1A, HMGB1	827	8	16792	7.61427	1	0.838995	0.812858
GOTERM_BP_DIRECT	GO:0035066~positive regulation of histone acetylation	4	0.433839	0.0557587	TGFB1, RPS6KA5, BRCA1, MAPK3	827	18	16792	4.51216	1	0.838995	0.812858
GOTERM_BP_DIRECT	GO:0001556~oocyte maturation	4	0.433839	0.0557587	CCNB1, TRIP13, FBXO5, BRCA2	827	18	16792	4.51216	1	0.838995	0.812858
GOTERM_BP_DIRECT	GO:0021915~neural tube development	5	0.542299	0.0577209	STIL, TGFB1, TCF7, PHGDH, PKD2	827	30	16792	3.38412	1	0.864019	0.837103
GOTERM_BP_DIRECT	GO:0000226~microtubule cytoskeleton organization	8	0.867679	0.059472	GAS2L3, TUBA1B, MAP1B, CDK1, TACC3, BIRC5, TACC1, TUBG1	827	71	16792	2.28786	1	0.885642	0.858052
GOTERM_BP_DIRECT	GO:0034644~cellular response to UV	6	0.650759	0.0635662	POLD1, PBK, CDC25A, AURKB, NFATC4, TP73	827	44	16792	2.76882	1	0.932007	0.902973
GOTERM_BP_DIRECT	GO:0007568~aging	14	1.51844	0.0636487	NQO1, CIITA, TGFB1, APAF1, NUDT1, CACYBP, TYMS, TNFRSF1B, AURKB, ASS1, SRR, OPA1, LONP1, FADS1	827	165	16792	1.72282	1	0.932007	0.902973
GOTERM_BP_DIRECT	GO:0010332~response to gamma radiation	5	0.542299	0.0638007	PARP1, FANCD2, XRCC2, BRCA2, TP73	827	31	16792	3.27495	1	0.932007	0.902973
GOTERM_BP_DIRECT	GO:0070987~error-free translesion synthesis	4	0.433839	0.0638759	RFC5, RFC3, RFC4, RFC2	827	19	16792	4.27468	1	0.932007	0.902973
GOTERM_BP_DIRECT	GO:0031110~regulation of microtubule polymerization or depolymerization	3	0.32538	0.0691408	STMN1, SKA3, SKA1	827	9	16792	6.76824	1	0.969649	0.939442
GOTERM_BP_DIRECT	GO:0086014~atrial cardiac muscle cell action potential	3	0.32538	0.0691408	GJC1, NUP155, SCN5A	827	9	16792	6.76824	1	0.969649	0.939442
GOTERM_BP_DIRECT	GO:0006264~mitochondrial DNA replication	3	0.32538	0.0691408	MGME1, DNA2, PRIMPOL	827	9	16792	6.76824	1	0.969649	0.939442
GOTERM_BP_DIRECT	GO:0060539~diaphragm development	3	0.32538	0.0691408	BASP1, ASS1, STRA6	827	9	16792	6.76824	1	0.969649	0.939442
GOTERM_BP_DIRECT	GO:0008608~attachment of spindle microtubules to kinetochore	3	0.32538	0.0691408	BUB3, NDC80, AURKB	827	9	16792	6.76824	1	0.969649	0.939442
GOTERM_BP_DIRECT	GO:0042754~negative regulation of circadian rhythm	3	0.32538	0.0691408	SUV39H2, SFPQ, SUV39H1	827	9	16792	6.76824	1	0.969649	0.939442
GOTERM_BP_DIRECT	GO:0010389~regulation of G2/M transition of mitotic cell cycle	3	0.32538	0.0691408	RNASEH2B, CENPF, KIF14	827	9	16792	6.76824	1	0.969649	0.939442
GOTERM_BP_DIRECT	GO:0006265~DNA topological change	3	0.32538	0.0691408	TOP2A, HMGB2, HMGB1	827	9	16792	6.76824	1	0.969649	0.939442
GOTERM_BP_DIRECT	GO:0045595~regulation of cell differentiation	5	0.542299	0.0702018	EID1, FES, HMGB2, FADS1, BIRC2	827	32	16792	3.17261	1	0.979772	0.94925
GOTERM_BP_DIRECT	GO:0007584~response to nutrient	8	0.867679	0.0711352	NQO1, APAF1, HAT1, ACSL4, ACSL3, SLC37A4, CCL28, ASS1	827	74	16792	2.1951	1	0.985153	0.954463
GOTERM_BP_DIRECT	GO:0007517~muscle organ development	9	0.976139	0.0712693	SGCE, LAMA5, CENPF, TAGLN, SMTN, SGCB, FHL1, ITGA7, MYF5	827	89	16792	2.05329	1	0.985153	0.954463
GOTERM_BP_DIRECT	GO:0045892~negative regulation of transcription, DNA-templated	33	3.57918	0.0735827	SUV39H2, CEBPB, CIITA, SUV39H1, GMNN, HMGB2, BRCA1, FOXM1, RBPJ, GLI3, TCEAL7, TRIM6, BCLAF1, RPS6KA5, BASP1, ATOH8, MYB, E2F1, TGFB1, CBX5, RBFOX2, CBX3, HEYL, EID1, SFPQ, CENPF, TFAP4, FABP4, TIMELESS, DEPDC1, BIRC5, MXD3, EZH2	827	499	16792	1.3428	1	1	0.969183
GOTERM_BP_DIRECT	GO:0051289~protein homotetramerization	7	0.759219	0.0736826	SRR, PFKL, SYT11, SHMT1, PPAT, TK1, GLS	827	60	16792	2.36888	1	1	0.969183
GOTERM_BP_DIRECT	GO:0034976~response to endoplasmic reticulum stress	8	0.867679	0.0753041	CEBPB, TMX4, TMX3, TMX1, FAM129A, FLOT1, HSP90B1, PDIA4	827	75	16792	2.16584	1	1	0.969183
GOTERM_BP_DIRECT	GO:0000122~negative regulation of transcription from RNA polymerase II promoter	45	4.88069	0.0766274	DLX1, SUV39H2, RARG, CIITA, DNMT1, UHRF1, SUV39H1, SHOX2, TCF7, HMGB1, FOXM1, RBPJ, LRP8, GLI3, BACH2, AURKB, MTDH, DNAJB5, MYB, E2F1, RBBP8, HIST1H1D, HIST1H1E, WHSC1, HIST1H1B, E2F8, HIST1H1C, SUZ12, MED1, TGFB1, PARP1, PLK1, KLF17, SAP30, HEYL, EID1, SFPQ, RBL1, NFIB, TIMELESS, HOXB3, HIST2H3D, EZH2, PHF19, TP73	827	720	16792	1.26904	1	1	0.969183
GOTERM_BP_DIRECT	GO:0008630~intrinsic apoptotic signaling pathway in response to DNA damage	6	0.650759	0.0798093	MSH6, E2F1, BRCA1, TNFRSF1B, NFATC4, TP73	827	47	16792	2.59209	1	1	0.969183
GOTERM_BP_DIRECT	GO:1900182~positive regulation of protein localization to nucleus	4	0.433839	0.081618	NGFR, PLK1, CDK1, GTSE1	827	21	16792	3.86756	1	1	0.969183
GOTERM_BP_DIRECT	GO:0046777~protein autophosphorylation	14	1.51844	0.0821915	FLT4, TTK, PASK, AURKB, AURKA, MELK, MAPKAPK3, FES, CAMK4, STK17B, TYRO3, NEK2, PAK2, MAP3K12	827	172	16792	1.65271	1	1	0.969183
GOTERM_BP_DIRECT	GO:0033151~V(D)J recombination	3	0.32538	0.0836828	LIG1, HMGB2, HMGB1	827	10	16792	6.09141	1	1	0.969183
GOTERM_BP_DIRECT	GO:0046785~microtubule polymerization	3	0.32538	0.0836828	TPPP3, CENPJ, FBXO5	827	10	16792	6.09141	1	1	0.969183
GOTERM_BP_DIRECT	GO:0032060~bleb assembly	3	0.32538	0.0836828	EMP1, ANO6, EMP2	827	10	16792	6.09141	1	1	0.969183
GOTERM_BP_DIRECT	GO:0030261~chromosome condensation	3	0.32538	0.0836828	NCAPH2, NCAPG2, CDK1	827	10	16792	6.09141	1	1	0.969183
GOTERM_BP_DIRECT	GO:0055015~ventricular cardiac muscle cell development	3	0.32538	0.0836828	CCNB1, CDK1, MYH10	827	10	16792	6.09141	1	1	0.969183
GOTERM_BP_DIRECT	GO:0046653~tetrahydrofolate metabolic process	3	0.32538	0.0836828	DHFR, SHMT1, TYMS	827	10	16792	6.09141	1	1	0.969183
GOTERM_BP_DIRECT	GO:1902523~positive regulation of protein K63-linked ubiquitination	2	0.21692	0.0959633	PTPN22, BIRC2	827	2	16792	20.3047	1	1	0.969183
GOTERM_BP_DIRECT	GO:0000022~mitotic spindle elongation	2	0.21692	0.0959633	PRC1, KIF23	827	2	16792	20.3047	1	1	0.969183
GOTERM_BP_DIRECT	GO:1990426~mitotic recombination-dependent replication fork processing	2	0.21692	0.0959633	RAD51, BRCA2	827	2	16792	20.3047	1	1	0.969183
GOTERM_BP_DIRECT	GO:2000620~positive regulation of histone H4-K16 acetylation	2	0.21692	0.0959633	AUTS2, BRCA1	827	2	16792	20.3047	1	1	0.969183
GOTERM_BP_DIRECT	GO:0045004~DNA replication proofreading	2	0.21692	0.0959633	POLD1, POLE	827	2	16792	20.3047	1	1	0.969183
GOTERM_BP_DIRECT	GO:0000915~actomyosin contractile ring assembly	2	0.21692	0.0959633	RACGAP1, KIF23	827	2	16792	20.3047	1	1	0.969183
GOTERM_BP_DIRECT	GO:1904976~cellular response to bleomycin	2	0.21692	0.0959633	DDX11, TIMELESS	827	2	16792	20.3047	1	1	0.969183
GOTERM_BP_DIRECT	GO:0035711~T-helper 1 cell activation	2	0.21692	0.0959633	CEBPB, HMGB1	827	2	16792	20.3047	1	1	0.969183
GOTERM_BP_DIRECT	GO:2001032~regulation of double-strand break repair via nonhomologous end joining	2	0.21692	0.0959633	DEK, WHSC1	827	2	16792	20.3047	1	1	0.969183
GOTERM_BP_DIRECT	GO:1901666~positive regulation of NAD+ ADP-ribosyltransferase activity	2	0.21692	0.0959633	TGFB1, HMGN1	827	2	16792	20.3047	1	1	0.969183
GOTERM_BP_DIRECT	GO:0007057~spindle assembly involved in female meiosis I	2	0.21692	0.0959633	FBXO5, AURKA	827	2	16792	20.3047	1	1	0.969183
GOTERM_BP_DIRECT	GO:0001946~lymphangiogenesis	3	0.32538	0.0990472	CCBE1, BMPR2, FLT4	827	11	16792	5.53765	1	1	0.969183
GOTERM_BP_DIRECT	GO:0031571~mitotic G1 DNA damage checkpoint	3	0.32538	0.0990472	RFWD3, CDK2, TP73	827	11	16792	5.53765	1	1	0.969183
