# Supplementary material for: SMCHD1 activates the expression of genes required for the expansion of human myoblasts
Source: Nucleic Acids Res. 2024 Jul 12;52(16):9450–62. doi: 10.1093/nar/gkae600 (PMC11381350; doi:10.1093/nar/gkae600)
Supplement: gkae600_Supplemental_Files [file gkae600_supplemental_files.zip › Supplementary File S2 - Direct targets of SMCHD1.xlsx]

## Sheet: SMCHD1 peaks
SMCHD1 peaks identified by MACS2
chrom	chromStart	chromEnd	name	score	strand	signalValue	pValue	qValue	peak
chr1	10027	10431	SMCHD1-ChIP_peak_1	211	.	3.16487	26.2247	21.1846	72
chr1	180746	180966	SMCHD1-ChIP_peak_2	75	.	3.37127	11.5077	7.50241	146
chr1	199825	199947	SMCHD1-ChIP_peak_3	96	.	5.57145	13.8479	9.62725	75
chr1	791520	791638	SMCHD1-ChIP_peak_4	59	.	3.21645	9.77221	5.96191	63
chr1	2044896	2045058	SMCHD1-ChIP_peak_5	35	.	3.73491	6.89301	3.5051	66
chr1	2652301	2652421	SMCHD1-ChIP_peak_6	30	.	2.81436	6.38989	3.07891	15
chr1	2653954	2654161	SMCHD1-ChIP_peak_7	25	.	2.52101	5.70617	2.53482	172
chr1	2684237	2684352	SMCHD1-ChIP_peak_8	50	.	4.98704	8.71479	5.0367	50
chr1	2697687	2697795	SMCHD1-ChIP_peak_9	42	.	4.67535	7.85077	4.29489	48
chr1	2748985	2749152	SMCHD1-ChIP_peak_10	30	.	3.88144	6.42019	3.09872	123
chr1	2772565	2772671	SMCHD1-ChIP_peak_11	35	.	4.36366	7.01423	3.58496	32
chr1	2819396	2819515	SMCHD1-ChIP_peak_12	29	.	4.05197	6.20696	2.92368	33
chr1	2849156	2849350	SMCHD1-ChIP_peak_13	24	.	2.97217	5.57674	2.43121	167
chr1	2849459	2849697	SMCHD1-ChIP_peak_14	55	.	5.10829	9.26395	5.52166	32
chr1	2859467	2859608	SMCHD1-ChIP_peak_15	64	.	3.70422	10.3676	6.49834	52
chr1	2871381	2871533	SMCHD1-ChIP_peak_16	92	.	6.54549	13.3964	9.20711	68
chr1	2876004	2876141	SMCHD1-ChIP_peak_17	29	.	4.05197	6.20696	2.92368	60
chr1	3069565	3069862	SMCHD1-ChIP_peak_18	110	.	7.16887	15.4164	11.0568	243
chr1	3070143	3070327	SMCHD1-ChIP_peak_19	66	.	5.61042	10.519	6.62049	100
chr1	3070717	3070868	SMCHD1-ChIP_peak_20	42	.	4.67535	7.85077	4.29489	56
chr1	3181125	3181231	SMCHD1-ChIP_peak_21	35	.	3.73491	6.89301	3.5051	53
chr1	3181748	3181854	SMCHD1-ChIP_peak_22	22	.	3.38357	5.25049	2.21532	20
chr1	4303086	4303262	SMCHD1-ChIP_peak_23	83	.	4.84912	12.4707	8.36931	55
chr1	4420263	4420423	SMCHD1-ChIP_peak_24	193	.	6.24679	24.3316	19.3882	80
chr1	4428859	4428965	SMCHD1-ChIP_peak_25	50	.	4.98704	8.71479	5.0367	52
chr1	4652639	4652881	SMCHD1-ChIP_peak_26	74	.	5.92211	11.4565	7.4576	101
chr1	4655203	4655353	SMCHD1-ChIP_peak_27	50	.	4.98704	8.71479	5.0367	87
chr1	4745707	4745868	SMCHD1-ChIP_peak_28	23	.	3.74028	5.43104	2.31293	98
chr1	4749393	4749577	SMCHD1-ChIP_peak_29	50	.	4.98704	8.71479	5.0367	98
chr1	4783847	4783961	SMCHD1-ChIP_peak_30	74	.	5.92211	11.4565	7.4576	75
chr1	4939229	4939335	SMCHD1-ChIP_peak_31	50	.	4.98704	8.71479	5.0367	66
chr1	4939532	4939660	SMCHD1-ChIP_peak_32	29	.	3.29047	6.14279	2.90907	80
chr1	5127656	5127762	SMCHD1-ChIP_peak_33	35	.	4.36366	7.01423	3.58496	55
chr1	5509989	5510105	SMCHD1-ChIP_peak_34	66	.	5.61042	10.519	6.62049	35
chr1	5514631	5514810	SMCHD1-ChIP_peak_35	133	.	7.24535	17.8856	13.3421	82
chr1	5668363	5668516	SMCHD1-ChIP_peak_36	25	.	2.86311	5.65654	2.50144	75
chr1	5670288	5670433	SMCHD1-ChIP_peak_37	43	.	3.38368	7.93563	4.36902	45
chr1	5671136	5671243	SMCHD1-ChIP_peak_38	54	.	4.14069	9.15564	5.42616	58
chr1	5672348	5672554	SMCHD1-ChIP_peak_39	96	.	5.43713	13.915	9.68926	140
chr1	7398129	7398298	SMCHD1-ChIP_peak_40	49	.	3.71521	8.61973	4.96619	87
chr1	8233619	8233734	SMCHD1-ChIP_peak_41	40	.	3.9424	7.595	4.08435	17
chr1	11550782	11550915	SMCHD1-ChIP_peak_42	101	.	6.42952	14.451	10.1714	57
chr1	11909738	11909844	SMCHD1-ChIP_peak_43	37	.	4.1402	7.17258	3.71894	59
chr1	13422645	13422762	SMCHD1-ChIP_peak_44	42	.	4.67535	7.85077	4.29489	85
chr1	13522135	13522245	SMCHD1-ChIP_peak_45	58	.	5.29873	9.60468	5.81273	32
chr1	14514528	14514701	SMCHD1-ChIP_peak_46	110	.	4.81523	15.4318	11.0708	87
chr1	16514061	16514308	SMCHD1-ChIP_peak_47	231	.	8.71478	28.3223	23.1736	97
chr1	16535214	16535413	SMCHD1-ChIP_peak_48	124	.	5.07552	16.9571	12.4818	82
chr1	16545866	16546045	SMCHD1-ChIP_peak_49	88	.	6.10907	12.9948	8.85184	79
chr1	16666230	16666463	SMCHD1-ChIP_peak_50	34	.	4.25864	6.83192	3.45464	63
chr1	16666786	16667011	SMCHD1-ChIP_peak_51	167	.	8.3048	21.5284	16.7501	91
chr1	16740497	16740709	SMCHD1-ChIP_peak_52	192	.	8.79792	24.1373	19.2092	87
chr1	16861863	16862027	SMCHD1-ChIP_peak_53	87	.	6.27209	12.8941	8.75857	90
chr1	16872539	16872675	SMCHD1-ChIP_peak_54	33	.	3.63831	6.68743	3.33397	130
chr1	16895985	16896220	SMCHD1-ChIP_peak_55	76	.	5.43674	11.6688	7.64971	96
chr1	16896283	16896389	SMCHD1-ChIP_peak_56	14	.	2.47269	4.1403	1.40776	2
chr1	17175840	17176015	SMCHD1-ChIP_peak_57	32	.	2.50559	6.64657	3.29853	90
chr1	18581532	18581692	SMCHD1-ChIP_peak_58	50	.	4.98704	8.71479	5.0367	101
chr1	18597442	18597667	SMCHD1-ChIP_peak_59	66	.	5.61042	10.519	6.62049	164
chr1	18681476	18681601	SMCHD1-ChIP_peak_60	37	.	4.1402	7.17258	3.71894	61
chr1	19944964	19945129	SMCHD1-ChIP_peak_61	54	.	3.22321	9.1625	5.43145	81
chr1	22018125	22018294	SMCHD1-ChIP_peak_62	46	.	4.1499	8.31872	4.69935	81
chr1	23399074	23399247	SMCHD1-ChIP_peak_63	66	.	5.61042	10.519	6.62049	88
chr1	30655250	30655367	SMCHD1-ChIP_peak_64	22	.	2.66241	5.25749	2.21954	69
chr1	33633158	33633287	SMCHD1-ChIP_peak_65	65	.	5.17525	10.4258	6.54798	71
chr1	33796863	33796969	SMCHD1-ChIP_peak_66	42	.	4.67535	7.85077	4.29489	44
chr1	34276132	34276254	SMCHD1-ChIP_peak_67	35	.	4.36366	7.01423	3.58496	52
chr1	34500562	34500677	SMCHD1-ChIP_peak_68	66	.	5.61042	10.519	6.62049	84
chr1	34924920	34925073	SMCHD1-ChIP_peak_69	57	.	5.26853	9.55093	5.77965	88
chr1	36650584	36650705	SMCHD1-ChIP_peak_70	74	.	4.97987	11.4121	7.42573	36
chr1	36703783	36703956	SMCHD1-ChIP_peak_71	110	.	7.16887	15.4164	11.0568	81
chr1	36966395	36966546	SMCHD1-ChIP_peak_72	45	.	4.6659	8.14203	4.54369	82
chr1	38587107	38587289	SMCHD1-ChIP_peak_73	83	.	6.2338	12.416	8.31966	112
chr1	40632418	40632524	SMCHD1-ChIP_peak_74	44	.	3.03361	8.06277	4.47366	21
chr1	44721755	44721931	SMCHD1-ChIP_peak_75	66	.	5.61042	10.519	6.62049	95
chr1	45044696	45044845	SMCHD1-ChIP_peak_76	126	.	2.95647	17.0989	12.6148	89
chr1	45206284	45206414	SMCHD1-ChIP_peak_77	66	.	5.61042	10.519	6.62049	77
chr1	47570007	47570124	SMCHD1-ChIP_peak_78	58	.	5.29873	9.60468	5.81273	48
chr1	47709592	47709731	SMCHD1-ChIP_peak_79	50	.	4.98704	8.71479	5.0367	35
chr1	47710558	47710759	SMCHD1-ChIP_peak_80	139	.	8.10394	18.5822	13.9877	99
chr1	47726391	47726523	SMCHD1-ChIP_peak_81	88	.	6.31024	12.9647	8.8234	55
chr1	47997355	47997579	SMCHD1-ChIP_peak_82	42	.	4.67535	7.85077	4.29489	180
chr1	47997700	47997893	SMCHD1-ChIP_peak_83	272	.	11.8442	32.578	27.2366	88
chr1	49947954	49948069	SMCHD1-ChIP_peak_84	129	.	7.79225	17.5098	12.9898	45
chr1	50219758	50219868	SMCHD1-ChIP_peak_85	58	.	4.91649	9.57851	5.80049	16
chr1	50746187	50746355	SMCHD1-ChIP_peak_86	61	.	4.01242	9.9583	6.12715	84
chr1	55866940	55867105	SMCHD1-ChIP_peak_87	25	.	2.77816	5.76223	2.5803	80
chr1	56940922	56941073	SMCHD1-ChIP_peak_88	41	.	4.40581	7.6678	4.1492	53
chr1	57030568	57030674	SMCHD1-ChIP_peak_89	17	.	3.30436	4.68427	1.75788	67
chr1	57163389	57163544	SMCHD1-ChIP_peak_90	29	.	4.05197	6.20696	2.92368	99
chr1	57449485	57449614	SMCHD1-ChIP_peak_91	24	.	3.72507	5.64156	2.48922	93
chr1	57781066	57781233	SMCHD1-ChIP_peak_92	105	.	5.36866	14.8726	10.5611	83
chr1	57795691	57795797	SMCHD1-ChIP_peak_93	92	.	6.54549	13.3964	9.20711	19
chr1	57984373	57984491	SMCHD1-ChIP_peak_94	42	.	4.67535	7.85077	4.29489	30
chr1	61813268	61813440	SMCHD1-ChIP_peak_95	142	.	7.50411	18.8925	14.2776	81
chr1	63422213	63422442	SMCHD1-ChIP_peak_96	86	.	4.60686	12.8174	8.68775	36
chr1	63562387	63562554	SMCHD1-ChIP_peak_97	114	.	4.63027	15.8191	11.4307	87
chr1	65664133	65664329	SMCHD1-ChIP_peak_98	64	.	3.41281	10.3114	6.44938	103
chr1	66512236	66512355	SMCHD1-ChIP_peak_99	82	.	4.05149	12.3231	8.24259	96
chr1	67386876	67386983	SMCHD1-ChIP_peak_100	38	.	3.12543	7.37643	3.8971	18
chr1	68764883	68765081	SMCHD1-ChIP_peak_101	409	.	7.14389	46.8735	40.9961	91
chr1	69272066	69272187	SMCHD1-ChIP_peak_102	112	.	6.01735	15.6686	11.2913	57
chr1	73150470	73150638	SMCHD1-ChIP_peak_103	67	.	4.16103	10.6511	6.73812	87
chr1	74446200	74446347	SMCHD1-ChIP_peak_104	29	.	4.05197	6.20696	2.92368	61
chr1	74504289	74504407	SMCHD1-ChIP_peak_105	50	.	4.65772	8.75307	5.06703	65
chr1	75614862	75615045	SMCHD1-ChIP_peak_106	50	.	4.98704	8.71479	5.0367	64
chr1	75962608	75962758	SMCHD1-ChIP_peak_107	132	.	3.13615	17.7917	13.2561	80
chr1	83251833	83251950	SMCHD1-ChIP_peak_108	60	.	4.56488	9.82745	6.01005	77
chr1	88596161	88596331	SMCHD1-ChIP_peak_109	122	.	5.3499	16.6949	12.2391	87
chr1	90702974	90703131	SMCHD1-ChIP_peak_110	55	.	3.86382	9.28099	5.53633	76
chr1	91387282	91387494	SMCHD1-ChIP_peak_111	114	.	1.89198	15.8377	11.4484	104
chr1	93847525	93847664	SMCHD1-ChIP_peak_112	110	.	7.16887	15.4164	11.0568	71
chr1	99997344	99997516	SMCHD1-ChIP_peak_113	39	.	2.68395	7.40707	3.92409	94
chr1	101253183	101253303	SMCHD1-ChIP_peak_114	115	.	6.72782	15.9177	11.5195	31
chr1	101996996	101997129	SMCHD1-ChIP_peak_115	35	.	4.36366	7.01423	3.58496	82
chr1	102418579	102418745	SMCHD1-ChIP_peak_116	94	.	4.283	13.6875	9.47702	89
chr1	104052758	104052864	SMCHD1-ChIP_peak_117	35	.	2.9186	6.90912	3.51849	17
chr1	104460133	104460263	SMCHD1-ChIP_peak_118	35	.	4.36366	7.01423	3.58496	79
chr1	105246673	105246779	SMCHD1-ChIP_peak_119	57	.	4.15638	9.48127	5.71679	20
chr1	106426971	106427086	SMCHD1-ChIP_peak_120	106	.	6.46906	14.9578	10.6383	61
chr1	106765259	106765428	SMCHD1-ChIP_peak_121	73	.	4.30964	11.3589	7.38016	78
chr1	108244842	108245009	SMCHD1-ChIP_peak_122	35	.	2.84401	7.01509	3.58496	78
chr1	108374825	108374976	SMCHD1-ChIP_peak_123	240	.	3.94029	29.1904	24.0003	65
chr1	108873380	108873490	SMCHD1-ChIP_peak_124	92	.	6.54549	13.3964	9.20711	84
chr1	109071988	109072156	SMCHD1-ChIP_peak_125	101	.	6.85718	14.3969	10.1217	98
chr1	110780957	110781089	SMCHD1-ChIP_peak_126	57	.	5.26853	9.55093	5.77965	92
chr1	110964180	110964472	SMCHD1-ChIP_peak_127	255	.	10.3505	30.8421	25.5771	99
chr1	110964588	110964781	SMCHD1-ChIP_peak_128	43	.	4.39896	7.95068	4.37607	103
chr1	112111155	112111261	SMCHD1-ChIP_peak_129	42	.	4.67535	7.85077	4.29489	55
chr1	116300207	116300374	SMCHD1-ChIP_peak_130	67	.	4.77238	10.6107	6.70245	88
chr1	120820448	120820554	SMCHD1-ChIP_peak_131	74	.	5.92211	11.4565	7.4576	15
chr1	120844221	120844384	SMCHD1-ChIP_peak_132	38	.	3.41799	7.34779	3.87225	88
chr1	120850793	120850982	SMCHD1-ChIP_peak_133	65	.	5.17525	10.4258	6.54798	127
chr1	121016765	121016964	SMCHD1-ChIP_peak_134	194	.	6.68737	24.3945	19.4477	103
chr1	121020703	121020847	SMCHD1-ChIP_peak_135	145	.	7.43232	19.2269	14.5943	87
chr1	122860306	122860452	SMCHD1-ChIP_peak_136	31	.	2.18115	6.50521	3.17443	74
chr1	123355432	123355560	SMCHD1-ChIP_peak_137	23	.	1.94168	5.43278	2.3144	105
chr1	123460845	123460955	SMCHD1-ChIP_peak_138	37	.	2.54524	7.25542	3.79352	51
chr1	124437313	124437442	SMCHD1-ChIP_peak_139	60	.	2.24115	9.89889	6.07385	34
chr1	124570239	124570347	SMCHD1-ChIP_peak_140	24	.	1.63945	5.54713	2.41525	94
chr1	125084837	125084997	SMCHD1-ChIP_peak_141	50	.	3.74926	8.7109	5.0367	72
chr1	125086395	125086601	SMCHD1-ChIP_peak_142	29	.	3.12077	6.14783	2.91093	131
chr1	125086929	125087071	SMCHD1-ChIP_peak_143	50	.	3.9832	8.77581	5.08476	62
chr1	125087249	125087368	SMCHD1-ChIP_peak_144	53	.	4.36067	9.07036	5.35042	41
chr1	125089217	125089413	SMCHD1-ChIP_peak_145	35	.	3.73491	6.89301	3.5051	98
chr1	125118033	125118249	SMCHD1-ChIP_peak_146	60	.	3.7741	9.81502	6.00085	92
chr1	125132979	125133122	SMCHD1-ChIP_peak_147	47	.	4.45939	8.36766	4.7437	69
chr1	125166268	125166389	SMCHD1-ChIP_peak_148	200	.	3.60101	24.986	20.0138	60
chr1	125166979	125167098	SMCHD1-ChIP_peak_149	29	.	1.53239	6.17102	2.92368	18
chr1	125167786	125168007	SMCHD1-ChIP_peak_150	31	.	1.44044	6.52359	3.18794	114
chr1	125169936	125170202	SMCHD1-ChIP_peak_151	101	.	2.50486	14.3852	10.1198	62
chr1	125170341	125170496	SMCHD1-ChIP_peak_152	133	.	3.28465	17.8629	13.325	87
chr1	125171166	125171289	SMCHD1-ChIP_peak_153	255	.	3.74425	30.8257	25.5642	69
chr1	125174011	125174333	SMCHD1-ChIP_peak_154	151	.	2.12799	19.8465	15.1729	82
chr1	125175423	125175617	SMCHD1-ChIP_peak_155	209	.	2.39603	25.9498	20.9216	75
chr1	125176991	125177110	SMCHD1-ChIP_peak_156	102	.	2.00175	14.5058	10.2223	61
chr1	125177297	125177468	SMCHD1-ChIP_peak_157	163	.	2.24841	21.0888	16.3331	73
chr1	125178242	125178502	SMCHD1-ChIP_peak_158	50	.	1.53746	8.70244	5.0367	50
chr1	125181407	125181553	SMCHD1-ChIP_peak_159	24	.	1.39369	5.60772	2.4587	123
chr1	125181721	125181869	SMCHD1-ChIP_peak_160	14	.	1.31189	4.15034	1.41696	0
chr1	125184418	125184536	SMCHD1-ChIP_peak_161	178	.	2.42158	22.6972	17.8505	61
chr1	143184680	143184822	SMCHD1-ChIP_peak_162	34	.	1.52022	6.85371	3.47438	15
chr1	143185742	143185981	SMCHD1-ChIP_peak_163	16	.	1.35879	4.52117	1.69863	143
chr1	143186166	143186277	SMCHD1-ChIP_peak_164	46	.	1.56189	8.27399	4.6614	29
chr1	143186375	143186816	SMCHD1-ChIP_peak_165	39	.	1.53541	7.44045	3.95224	395
chr1	143190330	143190543	SMCHD1-ChIP_peak_166	53	.	1.55544	9.01812	5.30466	100
chr1	143191109	143191268	SMCHD1-ChIP_peak_167	35	.	1.44807	6.89521	3.50699	52
chr1	143191541	143191665	SMCHD1-ChIP_peak_168	128	.	2.0073	17.3496	12.8537	68
chr1	143191757	143191968	SMCHD1-ChIP_peak_169	33	.	1.46418	6.6548	3.30518	163
chr1	143201146	143201267	SMCHD1-ChIP_peak_170	89	.	1.8421	13.1127	8.95669	50
chr1	143201444	143201593	SMCHD1-ChIP_peak_171	13	.	1.30415	4.08856	1.36351	143
chr1	143201646	143201987	SMCHD1-ChIP_peak_172	14	.	1.33312	4.23831	1.48873	0
chr1	143207007	143207186	SMCHD1-ChIP_peak_173	36	.	1.45753	7.09285	3.65524	113
chr1	143210853	143211131	SMCHD1-ChIP_peak_174	45	.	1.56599	8.19802	4.59347	91
chr1	143213789	143213972	SMCHD1-ChIP_peak_175	30	.	1.43602	6.38304	3.07414	96
chr1	143223254	143223482	SMCHD1-ChIP_peak_176	56	.	1.62845	9.4463	5.68605	131
chr1	143227525	143227667	SMCHD1-ChIP_peak_177	18	.	1.35768	4.85135	1.89814	67
chr1	143227749	143227877	SMCHD1-ChIP_peak_178	70	.	1.67846	11.0369	7.0884	68
chr1	143228678	143229006	SMCHD1-ChIP_peak_179	19	.	1.40728	4.89717	1.93841	156
chr1	143229251	143229358	SMCHD1-ChIP_peak_180	113	.	2.10311	15.7702	11.3848	55
chr1	143231788	143232116	SMCHD1-ChIP_peak_181	30	.	1.4283	6.30794	3.00934	86
chr1	143236102	143236224	SMCHD1-ChIP_peak_182	26	.	1.41233	5.87229	2.6786	70
chr1	143236314	143236428	SMCHD1-ChIP_peak_183	49	.	1.6187	8.59121	4.94234	26
chr1	143239663	143239847	SMCHD1-ChIP_peak_184	16	.	1.32743	4.51284	1.69177	99
chr1	143240499	143240620	SMCHD1-ChIP_peak_185	20	.	1.375	5.08575	2.07858	43
chr1	143241157	143241963	SMCHD1-ChIP_peak_186	40	.	1.54003	7.5977	4.08688	746
chr1	143243103	143243280	SMCHD1-ChIP_peak_187	116	.	2.12683	16.0658	11.6597	73
chr1	143245462	143245734	SMCHD1-ChIP_peak_188	71	.	1.68372	11.0969	7.14297	71
chr1	143245795	143245936	SMCHD1-ChIP_peak_189	97	.	1.96572	13.9653	9.73245	64
chr1	143246165	143246273	SMCHD1-ChIP_peak_190	73	.	2.07822	11.3158	7.34112	60
chr1	143250040	143250190	SMCHD1-ChIP_peak_191	13	.	1.33049	4.05697	1.33508	0
chr1	143250242	143250509	SMCHD1-ChIP_peak_192	81	.	1.78871	12.2687	8.19368	223
chr1	143256812	143256962	SMCHD1-ChIP_peak_193	13	.	1.30415	4.08856	1.36351	47
chr1	143258832	143258944	SMCHD1-ChIP_peak_194	99	.	1.89727	14.256	9.99856	54
chr1	143260840	143260955	SMCHD1-ChIP_peak_195	69	.	1.83184	10.8388	6.91129	50
chr1	143263352	143263496	SMCHD1-ChIP_peak_196	20	.	1.35529	4.99918	2.00745	69
chr1	143265431	143265541	SMCHD1-ChIP_peak_197	15	.	1.34922	4.36258	1.57186	106
chr1	143265920	143266034	SMCHD1-ChIP_peak_198	14	.	1.32353	4.24304	1.49268	0
chr1	143267434	143267586	SMCHD1-ChIP_peak_199	14	.	1.32213	4.15303	1.41941	37
chr1	143268540	143268686	SMCHD1-ChIP_peak_200	71	.	1.8925	11.0742	7.12165	74
chr1	143270632	143270738	SMCHD1-ChIP_peak_201	29	.	1.52355	6.21432	2.92561	68
chr1	143271610	143271753	SMCHD1-ChIP_peak_202	33	.	1.90429	6.6489	3.30076	65
chr1	143272571	143272678	SMCHD1-ChIP_peak_203	81	.	3.05366	12.2539	8.17984	72
chr1	143273064	143273176	SMCHD1-ChIP_peak_204	47	.	2.06444	8.3602	4.73705	54
chr1	143273727	143273933	SMCHD1-ChIP_peak_205	69	.	2.38559	10.8815	6.95073	100
chr1	143275724	143275849	SMCHD1-ChIP_peak_206	126	.	2.14907	17.1426	12.6562	59
chr1	143288005	143288124	SMCHD1-ChIP_peak_207	53	.	4.98695	9.04447	5.32957	53
chr1	143322059	143322224	SMCHD1-ChIP_peak_208	50	.	4.98704	8.71479	5.0367	77
chr1	143388234	143388409	SMCHD1-ChIP_peak_209	35	.	2.84401	7.01509	3.58496	89
chr1	143488130	143488257	SMCHD1-ChIP_peak_210	50	.	4.65772	8.75307	5.06703	61
chr1	143497395	143497678	SMCHD1-ChIP_peak_211	97	.	6.40476	13.9784	9.74424	213
chr1	143498134	143498273	SMCHD1-ChIP_peak_212	36	.	4.27337	7.13797	3.69376	94
chr1	143498396	143498615	SMCHD1-ChIP_peak_213	42	.	4.50629	7.85219	4.29602	137
chr1	143500416	143500522	SMCHD1-ChIP_peak_214	45	.	4.6659	8.14203	4.54369	53
chr1	143526381	143526544	SMCHD1-ChIP_peak_215	30	.	3.97701	6.33593	3.03116	58
chr1	143691566	143691854	SMCHD1-ChIP_peak_216	50	.	4.98704	8.71479	5.0367	209
chr1	143709647	143709837	SMCHD1-ChIP_peak_217	66	.	5.61042	10.519	6.62049	88
chr1	143729397	143729567	SMCHD1-ChIP_peak_218	129	.	7.79225	17.5098	12.9898	82
chr1	143788800	143788970	SMCHD1-ChIP_peak_219	43	.	3.24119	7.94591	4.37607	91
chr1	143799889	143800221	SMCHD1-ChIP_peak_220	296	.	12.4676	35.0842	29.6399	178
chr1	143803944	143804230	SMCHD1-ChIP_peak_221	520	.	16.0433	58.3843	52.0945	106
chr1	144102268	144102452	SMCHD1-ChIP_peak_222	61	.	3.82641	9.9708	6.13842	67
chr1	144643247	144643402	SMCHD1-ChIP_peak_223	65	.	5.17525	10.4258	6.54798	67
chr1	145157036	145157240	SMCHD1-ChIP_peak_224	129	.	7.79225	17.5098	12.9898	99
chr1	145161048	145161359	SMCHD1-ChIP_peak_225	319	.	13.0164	37.4898	31.9583	129
chr1	145287702	145287857	SMCHD1-ChIP_peak_226	101	.	6.85718	14.3969	10.1217	91
chr1	145459594	145459783	SMCHD1-ChIP_peak_227	92	.	6.54549	13.3964	9.20711	113
chr1	145465577	145465781	SMCHD1-ChIP_peak_228	83	.	6.2338	12.416	8.31966	48
chr1	146035622	146035834	SMCHD1-ChIP_peak_229	312	.	11.6443	36.7264	31.2205	91
chr1	146037009	146037200	SMCHD1-ChIP_peak_230	160	.	8.72732	20.7752	16.0404	91
chr1	146037947	146038148	SMCHD1-ChIP_peak_231	170	.	9.03901	21.8947	17.0892	104
chr1	146039339	146039519	SMCHD1-ChIP_peak_232	133	.	7.24535	17.8856	13.3421	90
chr1	146051985	146052096	SMCHD1-ChIP_peak_233	50	.	4.65772	8.75307	5.06703	36
chr1	146376843	146377053	SMCHD1-ChIP_peak_234	174	.	7.46981	22.2303	17.4029	50
chr1	147920409	147920560	SMCHD1-ChIP_peak_235	149	.	5.20906	19.5807	14.9284	70
chr1	148032758	148032914	SMCHD1-ChIP_peak_236	66	.	5.61042	10.519	6.62049	67
chr1	148038677	148038884	SMCHD1-ChIP_peak_237	50	.	4.98704	8.71479	5.0367	165
chr1	148280574	148280703	SMCHD1-ChIP_peak_238	66	.	5.61042	10.519	6.62049	60
chr1	148281247	148281494	SMCHD1-ChIP_peak_239	101	.	6.85718	14.3969	10.1217	194
chr1	148302547	148302876	SMCHD1-ChIP_peak_240	248	.	11.2208	30.1167	24.8806	208
chr1	148522617	148522940	SMCHD1-ChIP_peak_241	74	.	5.92211	11.4565	7.4576	102
chr1	149636785	149636983	SMCHD1-ChIP_peak_242	139	.	8.10394	18.5822	13.9877	53
chr1	149708553	149708830	SMCHD1-ChIP_peak_243	352	.	13.6885	40.8784	35.2341	162
chr1	149711788	149711915	SMCHD1-ChIP_peak_244	30	.	3.88144	6.42019	3.09872	92
chr1	149712520	149712723	SMCHD1-ChIP_peak_245	162	.	8.02163	20.9497	16.2013	86
chr1	149792543	149792682	SMCHD1-ChIP_peak_246	35	.	4.36366	7.01423	3.58496	71
chr1	152108192	152108345	SMCHD1-ChIP_peak_247	20	.	3.36391	4.99897	2.00731	1
chr1	152110095	152110214	SMCHD1-ChIP_peak_248	42	.	4.67535	7.85077	4.29489	50
chr1	152869994	152870108	SMCHD1-ChIP_peak_249	50	.	4.98704	8.71479	5.0367	68
chr1	153452616	153452898	SMCHD1-ChIP_peak_250	20	.	2.82356	5.02606	2.02559	20
chr1	153671188	153671374	SMCHD1-ChIP_peak_251	154	.	8.41365	20.1838	15.4891	102
chr1	156216581	156216725	SMCHD1-ChIP_peak_252	93	.	4.06519	13.5046	9.30699	48
chr1	157489452	157489562	SMCHD1-ChIP_peak_253	83	.	6.2338	12.416	8.31966	70
chr1	157496200	157496308	SMCHD1-ChIP_peak_254	50	.	4.98704	8.71479	5.0367	73
chr1	157505819	157505931	SMCHD1-ChIP_peak_255	35	.	4.36366	7.01423	3.58496	20
chr1	157599085	157599203	SMCHD1-ChIP_peak_256	100	.	6.81809	14.3252	10.0635	31
chr1	157609601	157609707	SMCHD1-ChIP_peak_257	42	.	4.67535	7.85077	4.29489	87
chr1	158345263	158345369	SMCHD1-ChIP_peak_258	29	.	4.05197	6.20696	2.92368	15
chr1	158370969	158371075	SMCHD1-ChIP_peak_259	74	.	5.92211	11.4565	7.4576	51
chr1	159141600	159141716	SMCHD1-ChIP_peak_260	50	.	4.98704	8.71479	5.0367	90
chr1	159177361	159177549	SMCHD1-ChIP_peak_261	120	.	7.48056	16.4543	12.0157	102
chr1	161399665	161399826	SMCHD1-ChIP_peak_262	171	.	8.2804	21.9991	17.1865	79
chr1	161416905	161417069	SMCHD1-ChIP_peak_263	59	.	2.82597	9.74028	5.93505	17
chr1	161422045	161422228	SMCHD1-ChIP_peak_264	81	.	5.69277	12.1822	8.11607	66
chr1	161428062	161428237	SMCHD1-ChIP_peak_265	150	.	8.41563	19.6708	15.007	70
chr1	161440097	161440355	SMCHD1-ChIP_peak_266	104	.	5.62027	14.7353	10.4356	189
chr1	161440770	161441939	SMCHD1-ChIP_peak_267	372	.	7.81767	43.0115	37.2901	104
chr1	161442290	161442772	SMCHD1-ChIP_peak_268	54	.	3.47271	9.12892	5.40191	383
chr1	161443130	161443768	SMCHD1-ChIP_peak_269	325	.	6.60677	38.1525	32.5982	209
chr1	161443922	161444144	SMCHD1-ChIP_peak_270	44	.	3.4033	7.99241	4.41175	134
chr1	161445391	161445500	SMCHD1-ChIP_peak_271	35	.	2.89767	7.02174	3.59099	46
chr1	161446008	161446118	SMCHD1-ChIP_peak_272	19	.	2.55672	4.94709	1.97818	100
chr1	161446879	161449222	SMCHD1-ChIP_peak_273	783	.	12.3935	85.7691	78.3457	384
chr1	161450059	161450165	SMCHD1-ChIP_peak_274	66	.	3.53291	10.5199	6.62111	72
chr1	161450350	161450944	SMCHD1-ChIP_peak_275	213	.	5.59321	26.3977	21.3454	410
chr1	161451457	161451595	SMCHD1-ChIP_peak_276	32	.	2.82922	6.61302	3.26899	68
chr1	161454047	161454164	SMCHD1-ChIP_peak_277	51	.	3.20025	8.86745	5.16819	75
chr1	161454220	161455876	SMCHD1-ChIP_peak_278	757	.	9.69206	82.9542	75.7057	426
chr1	161455949	161456455	SMCHD1-ChIP_peak_279	93	.	3.13406	13.5139	9.31519	361
chr1	161457799	161458444	SMCHD1-ChIP_peak_280	333	.	7.69756	38.9537	33.3732	391
chr1	161460928	161461091	SMCHD1-ChIP_peak_281	26	.	2.64434	5.83151	2.64198	93
chr1	161461626	161464132	SMCHD1-ChIP_peak_282	575	.	9.48002	64.0803	57.5599	444
chr1	161464703	161464889	SMCHD1-ChIP_peak_283	93	.	4.06519	13.5046	9.30699	90
chr1	161465163	161465286	SMCHD1-ChIP_peak_284	45	.	3.22369	8.10309	4.5083	30
chr1	161465365	161465841	SMCHD1-ChIP_peak_285	142	.	4.17504	18.8795	14.269	149
chr1	161466518	161466643	SMCHD1-ChIP_peak_286	47	.	3.13403	8.42289	4.79305	30
chr1	161468365	161468520	SMCHD1-ChIP_peak_287	65	.	3.71605	10.4063	6.53383	55
chr1	161468978	161470557	SMCHD1-ChIP_peak_288	866	.	11.5618	94.8619	86.611	476
chr1	161470725	161471434	SMCHD1-ChIP_peak_289	181	.	4.98904	23.0191	18.1553	373
chr1	161471648	161471875	SMCHD1-ChIP_peak_290	38	.	2.98833	7.32775	3.85721	30
chr1	161472021	161472199	SMCHD1-ChIP_peak_291	39	.	3.02283	7.44311	3.95359	99
chr1	161523780	161523989	SMCHD1-ChIP_peak_292	176	.	8.78099	22.4796	17.6433	104
chr1	161530273	161530483	SMCHD1-ChIP_peak_293	215	.	7.62004	26.5776	21.5071	109
chr1	161530990	161531244	SMCHD1-ChIP_peak_294	205	.	7.44686	25.6119	20.5946	164
chr1	161540095	161540401	SMCHD1-ChIP_peak_295	308	.	12.7793	36.3536	30.8606	149
chr1	161612667	161612843	SMCHD1-ChIP_peak_296	120	.	5.71503	16.5429	12.0978	102
chr1	161621615	161621754	SMCHD1-ChIP_peak_297	124	.	6.98658	16.8938	12.422	76
chr1	163547013	163547183	SMCHD1-ChIP_peak_298	49	.	3.51382	8.54684	4.90283	84
chr1	164436641	164436834	SMCHD1-ChIP_peak_299	121	.	4.74603	16.5512	12.1053	100
chr1	165143608	165143748	SMCHD1-ChIP_peak_300	83	.	6.2338	12.416	8.31966	88
chr1	165144918	165145037	SMCHD1-ChIP_peak_301	50	.	4.98704	8.71479	5.0367	27
chr1	165367414	165367716	SMCHD1-ChIP_peak_302	43	.	4.39896	7.95068	4.37607	144
chr1	165369319	165369536	SMCHD1-ChIP_peak_303	237	.	10.9092	28.9037	23.7225	104
chr1	165392919	165393261	SMCHD1-ChIP_peak_304	149	.	8.36766	19.5812	14.9284	152
chr1	166109812	166109918	SMCHD1-ChIP_peak_305	50	.	3.9832	8.77581	5.08476	91
chr1	166164999	166165140	SMCHD1-ChIP_peak_306	50	.	4.98704	8.71479	5.0367	43
chr1	166166948	166167197	SMCHD1-ChIP_peak_307	24	.	3.31992	5.55882	2.41966	74
chr1	166909728	166909839	SMCHD1-ChIP_peak_308	56	.	2.72741	9.39723	5.64132	46
chr1	167714659	167714867	SMCHD1-ChIP_peak_309	161	.	8.2609	20.9217	16.1786	144
chr1	167715432	167715658	SMCHD1-ChIP_peak_310	63	.	4.32957	10.2041	6.35136	84
chr1	171225073	171225185	SMCHD1-ChIP_peak_311	54	.	3.33554	9.12917	5.40191	86
chr1	172694654	172694822	SMCHD1-ChIP_peak_312	34	.	3.00968	6.82229	3.44633	83
chr1	172873355	172873523	SMCHD1-ChIP_peak_313	46	.	2.64167	8.3191	4.69935	86
chr1	176897849	176898036	SMCHD1-ChIP_peak_314	58	.	5.29873	9.60468	5.81273	82
chr1	176949171	176949330	SMCHD1-ChIP_peak_315	50	.	4.95861	8.66461	5.00461	59
chr1	179586377	179586521	SMCHD1-ChIP_peak_316	50	.	4.98704	8.71479	5.0367	54
chr1	181424981	181425188	SMCHD1-ChIP_peak_317	192	.	9.66239	24.1772	19.2411	101
chr1	182930491	182930661	SMCHD1-ChIP_peak_318	55	.	3.86382	9.28099	5.53633	75
chr1	184410557	184410725	SMCHD1-ChIP_peak_319	42	.	2.8094	7.75741	4.22974	76
chr1	187856055	187856165	SMCHD1-ChIP_peak_320	129	.	7.79225	17.5098	12.9898	68
chr1	188735587	188735750	SMCHD1-ChIP_peak_321	29	.	4.05197	6.20696	2.92368	99
chr1	188803381	188803544	SMCHD1-ChIP_peak_322	29	.	2.89392	6.28403	2.98859	77
chr1	189748749	189748886	SMCHD1-ChIP_peak_323	326	.	6.92042	38.202	32.6449	61
chr1	192002984	192003185	SMCHD1-ChIP_peak_324	359	.	6.9545	41.6499	35.9712	114
chr1	192627466	192627632	SMCHD1-ChIP_peak_325	60	.	3.7741	9.81502	6.00085	87
chr1	195497744	195497914	SMCHD1-ChIP_peak_326	54	.	3.33554	9.12917	5.40191	85
chr1	196803736	196803908	SMCHD1-ChIP_peak_327	42	.	2.8094	7.75741	4.22974	82
chr1	197252477	197252642	SMCHD1-ChIP_peak_328	73	.	4.30964	11.3589	7.38016	78
chr1	197770697	197770844	SMCHD1-ChIP_peak_329	192	.	9.66239	24.1772	19.2411	61
chr1	201901467	201901652	SMCHD1-ChIP_peak_330	318	.	5.46764	37.3912	31.8647	91
chr1	204506482	204506690	SMCHD1-ChIP_peak_331	192	.	9.66239	24.1772	19.2411	127
chr1	204506959	204507169	SMCHD1-ChIP_peak_332	150	.	8.41563	19.6708	15.007	85
chr1	207061092	207061198	SMCHD1-ChIP_peak_333	64	.	3.70422	10.3676	6.49834	85
chr1	209221147	209221296	SMCHD1-ChIP_peak_334	69	.	3.64825	10.9329	6.99521	12
chr1	211239414	211239585	SMCHD1-ChIP_peak_335	120	.	5.71503	16.5429	12.0978	84
chr1	213987976	213988267	SMCHD1-ChIP_peak_336	66	.	5.61042	10.519	6.62049	52
chr1	215007003	215007168	SMCHD1-ChIP_peak_337	67	.	4.77238	10.6107	6.70245	19
chr1	218720947	218721057	SMCHD1-ChIP_peak_338	58	.	4.91649	9.57851	5.80049	10
chr1	219960613	219960776	SMCHD1-ChIP_peak_339	101	.	6.85718	14.3969	10.1217	94
chr1	220528128	220528414	SMCHD1-ChIP_peak_340	35	.	4.36366	7.01423	3.58496	244
chr1	222437627	222437802	SMCHD1-ChIP_peak_341	80	.	4.45825	12.0811	8.02828	86
chr1	222464962	222465101	SMCHD1-ChIP_peak_342	53	.	4.35739	9.06318	5.3442	65
chr1	224014799	224014929	SMCHD1-ChIP_peak_343	69	.	3.39032	10.9084	6.97413	87
chr1	225290588	225290754	SMCHD1-ChIP_peak_344	60	.	3.7741	9.81502	6.00085	83
chr1	227542640	227542758	SMCHD1-ChIP_peak_345	42	.	4.67535	7.85077	4.29489	82
chr1	228609532	228609738	SMCHD1-ChIP_peak_346	17	.	2.24752	4.59235	1.75788	194
chr1	228610186	228610525	SMCHD1-ChIP_peak_347	435	.	7.8946	49.5469	43.5724	149
chr1	228612406	228612799	SMCHD1-ChIP_peak_348	377	.	6.13467	43.5194	37.7754	153
chr1	228614643	228614992	SMCHD1-ChIP_peak_349	426	.	7.0081	48.542	42.6026	180
chr1	228616826	228617219	SMCHD1-ChIP_peak_350	515	.	9.38121	57.7851	51.5241	229
chr1	228619121	228619571	SMCHD1-ChIP_peak_351	595	.	10.2151	66.1177	59.5243	164
chr1	228621333	228621680	SMCHD1-ChIP_peak_352	294	.	6.02013	34.8663	29.4369	201
chr1	228622335	228622613	SMCHD1-ChIP_peak_353	52	.	2.53769	8.95899	5.25214	166
chr1	228623570	228623866	SMCHD1-ChIP_peak_354	548	.	9.78743	61.2691	54.8657	166
chr1	228625796	228626121	SMCHD1-ChIP_peak_355	512	.	8.93122	57.5491	51.297	195
chr1	228627463	228627604	SMCHD1-ChIP_peak_356	35	.	2.99127	6.95644	3.55998	86
chr1	228628037	228628473	SMCHD1-ChIP_peak_357	110	.	4.25352	15.3794	11.0298	239
chr1	228629938	228630078	SMCHD1-ChIP_peak_358	17	.	2.42257	4.68087	1.75788	28
chr1	228630340	228630701	SMCHD1-ChIP_peak_359	400	.	6.78444	45.9161	40.0805	114
chr1	228631458	228631751	SMCHD1-ChIP_peak_360	42	.	3.12864	7.79325	4.26205	76
chr1	228631912	228632027	SMCHD1-ChIP_peak_361	46	.	3.2085	8.2647	4.65318	61
chr1	228632448	228632983	SMCHD1-ChIP_peak_362	452	.	8.65586	51.3157	45.2889	229
chr1	228633371	228633691	SMCHD1-ChIP_peak_363	86	.	3.93215	12.7398	8.61668	232
chr1	228634790	228635090	SMCHD1-ChIP_peak_364	543	.	8.54907	60.7378	54.3515	175
chr1	228635342	228635459	SMCHD1-ChIP_peak_365	65	.	3.26876	10.4118	6.53889	67
chr1	228635537	228635688	SMCHD1-ChIP_peak_366	139	.	4.57237	18.5225	13.9409	55
chr1	228636982	228637349	SMCHD1-ChIP_peak_367	517	.	8.91122	58.0234	51.7499	202
chr1	228637445	228637683	SMCHD1-ChIP_peak_368	50	.	3.2976	8.77888	5.08761	46
chr1	228639165	228639656	SMCHD1-ChIP_peak_369	499	.	9.54915	56.1255	49.9346	241
chr1	228640426	228640586	SMCHD1-ChIP_peak_370	30	.	2.81436	6.38989	3.07891	29
chr1	228641486	228641912	SMCHD1-ChIP_peak_371	636	.	11.2744	70.4466	63.6606	133
chr1	228642852	228642958	SMCHD1-ChIP_peak_372	35	.	3.14331	7.02239	3.5916	45
chr1	228643145	228643332	SMCHD1-ChIP_peak_373	33	.	3.09234	6.67381	3.3218	94
chr1	228643756	228644173	SMCHD1-ChIP_peak_374	509	.	10.1358	57.1902	50.9577	131
chr1	228645920	228646373	SMCHD1-ChIP_peak_375	480	.	7.78604	54.1712	48.054	204
chr1	228707096	228707212	SMCHD1-ChIP_peak_376	115	.	6.72782	15.9177	11.5195	40
chr1	228903140	228903287	SMCHD1-ChIP_peak_377	42	.	4.67535	7.85077	4.29489	84
chr1	230426397	230426799	SMCHD1-ChIP_peak_378	192	.	9.66239	24.1772	19.2411	296
chr1	231868629	231868796	SMCHD1-ChIP_peak_379	60	.	4.56488	9.82745	6.01005	90
chr1	232572674	232572835	SMCHD1-ChIP_peak_380	129	.	7.79225	17.5098	12.9898	86
chr1	234523884	234523990	SMCHD1-ChIP_peak_381	66	.	5.61042	10.519	6.62049	80
chr1	234995623	234995787	SMCHD1-ChIP_peak_382	139	.	8.10394	18.5822	13.9877	80
chr1	236097144	236097270	SMCHD1-ChIP_peak_383	101	.	2.71866	14.392	10.1217	68
chr1	246722439	246722609	SMCHD1-ChIP_peak_384	55	.	3.86382	9.28099	5.53633	89
chr1	247698698	247698867	SMCHD1-ChIP_peak_385	51	.	2.90762	8.87993	5.17882	89
chr1	248111305	248111411	SMCHD1-ChIP_peak_386	29	.	4.05197	6.20696	2.92368	42
chr1	248213407	248213546	SMCHD1-ChIP_peak_387	262	.	10.4188	31.5946	26.2949	65
chr1	248578892	248579044	SMCHD1-ChIP_peak_388	50	.	4.65772	8.75307	5.06703	89
chr1	248770489	248770597	SMCHD1-ChIP_peak_389	73	.	4.30964	11.3589	7.38016	22
chr1	248873800	248874032	SMCHD1-ChIP_peak_390	145	.	6.23458	19.1436	14.5172	96
chr1	248874216	248874428	SMCHD1-ChIP_peak_391	112	.	6.01735	15.6686	11.2913	86
chr1	248945718	248946398	SMCHD1-ChIP_peak_392	119	.	2.44863	16.3631	11.9381	321
chr10	10047	10401	SMCHD1-ChIP_peak_393	22	.	1.37012	5.30302	2.26036	227
chr10	43035	43175	SMCHD1-ChIP_peak_394	89	.	5.95153	13.0894	8.93443	62
chr10	1239851	1239972	SMCHD1-ChIP_peak_395	22	.	2.66241	5.25749	2.21954	49
chr10	1500118	1500224	SMCHD1-ChIP_peak_396	42	.	4.67535	7.85077	4.29489	40
chr10	1532379	1532496	SMCHD1-ChIP_peak_397	42	.	4.67535	7.85077	4.29489	98
chr10	1559823	1559929	SMCHD1-ChIP_peak_398	66	.	5.61042	10.519	6.62049	63
chr10	1569287	1569396	SMCHD1-ChIP_peak_399	29	.	4.05197	6.20696	2.92368	92
chr10	1571653	1571899	SMCHD1-ChIP_peak_400	65	.	5.17525	10.4258	6.54798	71
chr10	1577286	1577392	SMCHD1-ChIP_peak_401	66	.	5.61042	10.519	6.62049	60
chr10	1691049	1691155	SMCHD1-ChIP_peak_402	42	.	4.67535	7.85077	4.29489	47
chr10	1809183	1809377	SMCHD1-ChIP_peak_403	74	.	5.92211	11.4565	7.4576	100
chr10	1836554	1836668	SMCHD1-ChIP_peak_404	50	.	4.98704	8.71479	5.0367	57
chr10	2315081	2315211	SMCHD1-ChIP_peak_405	65	.	5.17525	10.4258	6.54798	59
chr10	2520965	2521213	SMCHD1-ChIP_peak_406	58	.	5.29873	9.60468	5.81273	43
chr10	2521803	2522261	SMCHD1-ChIP_peak_407	43	.	3.24119	7.94591	4.37607	323
chr10	2522548	2522700	SMCHD1-ChIP_peak_408	24	.	3.11729	5.53608	2.4058	48
chr10	2522962	2523137	SMCHD1-ChIP_peak_409	54	.	4.70714	9.16804	5.43639	63
chr10	2928357	2928486	SMCHD1-ChIP_peak_410	68	.	5.54075	10.7606	6.83912	68
chr10	6359409	6359578	SMCHD1-ChIP_peak_411	33	.	3.12339	6.7617	3.39605	80
chr10	6580206	6580485	SMCHD1-ChIP_peak_412	46	.	4.1499	8.31872	4.69935	179
chr10	7378294	7378407	SMCHD1-ChIP_peak_413	66	.	5.61042	10.519	6.62049	67
chr10	7392994	7393100	SMCHD1-ChIP_peak_414	33	.	2.17755	6.69754	3.34271	12
chr10	7408213	7408320	SMCHD1-ChIP_peak_415	25	.	3.62267	5.69507	2.52579	2
chr10	7410812	7411093	SMCHD1-ChIP_peak_416	150	.	8.41563	19.6708	15.007	159
chr10	7411236	7411578	SMCHD1-ChIP_peak_417	74	.	5.92211	11.4565	7.4576	252
chr10	7556070	7556218	SMCHD1-ChIP_peak_418	124	.	6.98658	16.8938	12.422	59
chr10	8007499	8007606	SMCHD1-ChIP_peak_419	44	.	3.12707	7.99141	4.4109	79
chr10	11541170	11541339	SMCHD1-ChIP_peak_420	35	.	2.9186	6.90912	3.51849	85
chr10	12734347	12734457	SMCHD1-ChIP_peak_421	43	.	2.75851	7.88686	4.32643	27
chr10	12983072	12983240	SMCHD1-ChIP_peak_422	76	.	4.67593	11.6994	7.67469	83
chr10	13543455	13543618	SMCHD1-ChIP_peak_423	107	.	3.52417	15.0281	10.7039	88
chr10	18220124	18220232	SMCHD1-ChIP_peak_424	59	.	3.31801	9.73098	5.92672	14
chr10	22229462	22229647	SMCHD1-ChIP_peak_425	173	.	8.34639	22.1353	17.315	97
chr10	22664042	22664189	SMCHD1-ChIP_peak_426	83	.	6.2338	12.416	8.31966	59
chr10	23171442	23171554	SMCHD1-ChIP_peak_427	71	.	5.70927	11.0703	7.11801	83
chr10	23836383	23836489	SMCHD1-ChIP_peak_428	35	.	4.36366	7.01423	3.58496	58
chr10	23934563	23934672	SMCHD1-ChIP_peak_429	25	.	2.27306	5.74497	2.56986	35
chr10	25174424	25174704	SMCHD1-ChIP_peak_430	92	.	6.54549	13.3964	9.20711	142
chr10	25700979	25701147	SMCHD1-ChIP_peak_431	50	.	4.65772	8.75307	5.06703	58
chr10	25785780	25785898	SMCHD1-ChIP_peak_432	29	.	4.05197	6.20696	2.92368	64
chr10	25875677	25875832	SMCHD1-ChIP_peak_433	120	.	7.48056	16.4543	12.0157	80
chr10	27742226	27742362	SMCHD1-ChIP_peak_434	89	.	5.95153	13.0894	8.93443	103
chr10	28262151	28262313	SMCHD1-ChIP_peak_435	152	.	4.04627	19.9331	15.2514	80
chr10	28901762	28901959	SMCHD1-ChIP_peak_436	352	.	9.21372	40.9433	35.2946	101
chr10	31163845	31164014	SMCHD1-ChIP_peak_437	54	.	3.33554	9.12917	5.40191	93
chr10	31970279	31970385	SMCHD1-ChIP_peak_438	35	.	4.36366	7.01423	3.58496	71
chr10	32461653	32461816	SMCHD1-ChIP_peak_439	100	.	4.90407	14.3303	10.0673	85
chr10	33888644	33888795	SMCHD1-ChIP_peak_440	98	.	5.19548	14.0577	9.81277	80
chr10	36846782	36846936	SMCHD1-ChIP_peak_441	32	.	2.69487	6.64556	3.29824	75
chr10	36851911	36852080	SMCHD1-ChIP_peak_442	54	.	3.64396	9.17348	5.44004	81
chr10	37232598	37232726	SMCHD1-ChIP_peak_443	58	.	4.91649	9.57851	5.80049	91
chr10	37354008	37354142	SMCHD1-ChIP_peak_444	112	.	6.01735	15.6686	11.2913	64
chr10	37413079	37413185	SMCHD1-ChIP_peak_445	57	.	5.25205	9.52157	5.75398	55
chr10	37498608	37498715	SMCHD1-ChIP_peak_446	83	.	6.2338	12.416	8.31966	64
chr10	38487465	38487601	SMCHD1-ChIP_peak_447	42	.	2.8094	7.75741	4.22974	73
chr10	38501622	38501751	SMCHD1-ChIP_peak_448	46	.	4.1499	8.31872	4.69935	45
chr10	38529323	38529562	SMCHD1-ChIP_peak_449	25	.	1.8594	5.77444	2.59115	26
chr10	38529688	38529857	SMCHD1-ChIP_peak_450	16	.	1.84953	4.42607	1.62271	3
chr10	38573455	38573576	SMCHD1-ChIP_peak_451	71	.	2.4287	11.1055	7.15025	60
chr10	38578972	38579078	SMCHD1-ChIP_peak_452	23	.	2.00699	5.49162	2.36758	35
chr10	38579459	38579576	SMCHD1-ChIP_peak_453	37	.	2.54524	7.25542	3.79352	89
chr10	38600814	38601010	SMCHD1-ChIP_peak_454	41	.	4.59109	7.7031	4.18127	103
chr10	38636189	38636333	SMCHD1-ChIP_peak_455	35	.	3.99395	6.89473	3.5066	54
chr10	38655279	38655391	SMCHD1-ChIP_peak_456	38	.	3.41799	7.34779	3.87225	76
chr10	38665042	38665148	SMCHD1-ChIP_peak_457	46	.	4.1499	8.31872	4.69935	27
chr10	38700497	38700625	SMCHD1-ChIP_peak_458	44	.	4.27707	8.0069	4.42511	74
chr10	38716853	38716990	SMCHD1-ChIP_peak_459	21	.	2.73297	5.13148	2.11598	102
chr10	38728414	38728572	SMCHD1-ChIP_peak_460	67	.	4.16103	10.6511	6.73812	129
chr10	38730230	38730371	SMCHD1-ChIP_peak_461	42	.	4.45548	7.75915	4.23101	71
chr10	38730487	38730631	SMCHD1-ChIP_peak_462	29	.	3.89855	6.19573	2.92368	70
chr10	38731177	38731290	SMCHD1-ChIP_peak_463	33	.	4.06251	6.75489	3.39142	28
chr10	38738375	38738509	SMCHD1-ChIP_peak_464	42	.	4.31997	7.79948	4.26738	49
chr10	38742300	38742433	SMCHD1-ChIP_peak_465	24	.	3.11729	5.53608	2.4058	87
chr10	38754901	38755090	SMCHD1-ChIP_peak_466	53	.	4.35739	9.06318	5.3442	140
chr10	38768796	38768902	SMCHD1-ChIP_peak_467	50	.	4.65772	8.75307	5.06703	74
chr10	38786078	38786381	SMCHD1-ChIP_peak_468	47	.	2.06444	8.3602	4.73705	249
chr10	38793740	38793981	SMCHD1-ChIP_peak_469	25	.	2.86311	5.65654	2.50144	191
chr10	38800751	38800862	SMCHD1-ChIP_peak_470	35	.	2.9186	6.90912	3.51849	22
chr10	38805258	38805424	SMCHD1-ChIP_peak_471	38	.	3.84044	7.37531	3.8971	72
chr10	38808619	38808857	SMCHD1-ChIP_peak_472	16	.	2.26021	4.40432	1.60373	237
chr10	38815584	38815795	SMCHD1-ChIP_peak_473	29	.	3.12077	6.14783	2.91093	131
chr10	38816875	38816981	SMCHD1-ChIP_peak_474	15	.	2.90493	4.3265	1.54579	11
chr10	38817936	38818128	SMCHD1-ChIP_peak_475	29	.	3.29047	6.14279	2.90907	49
chr10	38835624	38835876	SMCHD1-ChIP_peak_476	63	.	5.40878	10.1556	6.30805	98
chr10	38850998	38851155	SMCHD1-ChIP_peak_477	23	.	2.60589	5.39772	2.31293	74
chr10	38860369	38860518	SMCHD1-ChIP_peak_478	66	.	5.61042	10.519	6.62049	64
chr10	38862892	38863021	SMCHD1-ChIP_peak_479	50	.	4.98704	8.71479	5.0367	44
chr10	38893556	38893700	SMCHD1-ChIP_peak_480	42	.	4.6487	7.80415	4.27007	57
chr10	38912052	38912280	SMCHD1-ChIP_peak_481	91	.	3.73804	13.3081	9.13502	79
chr10	38918344	38918486	SMCHD1-ChIP_peak_482	70	.	4.80196	11.0098	7.06296	67
chr10	38919124	38919408	SMCHD1-ChIP_peak_483	123	.	3.71996	16.8121	12.3488	100
chr10	38919807	38920181	SMCHD1-ChIP_peak_484	138	.	3.13636	18.4018	13.8267	117
chr10	38960730	38960836	SMCHD1-ChIP_peak_485	50	.	2.7031	8.78339	5.09129	61
chr10	39448822	39448932	SMCHD1-ChIP_peak_486	58	.	5.1133	9.61363	5.8213	56
chr10	40582693	40582801	SMCHD1-ChIP_peak_487	49	.	3.71521	8.61973	4.96619	88
chr10	40751345	40751461	SMCHD1-ChIP_peak_488	73	.	4.9524	11.3505	7.37338	62
chr10	41330523	41330629	SMCHD1-ChIP_peak_489	39	.	2.68395	7.40707	3.92409	75
chr10	41843489	41843613	SMCHD1-ChIP_peak_490	92	.	2.90821	13.4275	9.23648	78
chr10	41843701	41843817	SMCHD1-ChIP_peak_491	176	.	3.65627	22.4648	17.6298	66
chr10	41844036	41844290	SMCHD1-ChIP_peak_492	101	.	2.18157	14.4478	10.1691	168
chr10	41845247	41845373	SMCHD1-ChIP_peak_493	62	.	2.76164	10.08	6.23953	42
chr10	41845635	41845976	SMCHD1-ChIP_peak_494	85	.	2.05922	12.6522	8.53786	70
chr10	41846360	41846575	SMCHD1-ChIP_peak_495	94	.	2.1879	13.6883	9.47764	64
chr10	41847441	41847550	SMCHD1-ChIP_peak_496	120	.	2.26733	16.4325	12.0026	61
chr10	41847840	41847961	SMCHD1-ChIP_peak_497	215	.	3.25092	26.5755	21.5067	61
chr10	41848588	41848748	SMCHD1-ChIP_peak_498	149	.	2.85516	19.5656	14.9142	84
chr10	41849081	41849193	SMCHD1-ChIP_peak_499	44	.	2.03692	8.02846	4.4432	83
chr10	41850663	41850815	SMCHD1-ChIP_peak_500	114	.	1.97972	15.8667	11.476	104
chr10	41851740	41851887	SMCHD1-ChIP_peak_501	160	.	2.20423	20.7723	16.0404	92
chr10	41852232	41852474	SMCHD1-ChIP_peak_502	39	.	1.82146	7.49396	3.99903	174
chr10	41852917	41853023	SMCHD1-ChIP_peak_503	13	.	1.48016	4.0706	1.34691	105
chr10	41854066	41854218	SMCHD1-ChIP_peak_504	91	.	2.14791	13.3711	9.19275	92
chr10	41854883	41855009	SMCHD1-ChIP_peak_505	174	.	2.8203	22.2895	17.4595	64
chr10	41855112	41855289	SMCHD1-ChIP_peak_506	129	.	2.40858	17.4308	12.9266	95
chr10	41855452	41855716	SMCHD1-ChIP_peak_507	70	.	2.11431	10.9632	7.02148	191
chr10	41856443	41856607	SMCHD1-ChIP_peak_508	21	.	1.78207	5.12501	2.11185	92
chr10	41857196	41857471	SMCHD1-ChIP_peak_509	137	.	2.35454	18.3093	13.742	205
chr10	41858295	41858663	SMCHD1-ChIP_peak_510	114	.	2.00921	15.8406	11.4512	124
chr10	41859224	41859394	SMCHD1-ChIP_peak_511	29	.	1.58279	6.19285	2.92368	84
chr10	41859707	41859861	SMCHD1-ChIP_peak_512	70	.	1.66665	11.0339	7.08581	67
chr10	41859929	41860162	SMCHD1-ChIP_peak_513	18	.	1.39864	4.83078	1.88255	8
chr10	41860624	41860805	SMCHD1-ChIP_peak_514	44	.	2.04388	7.99763	4.4164	27
chr10	41860855	41861080	SMCHD1-ChIP_peak_515	18	.	1.54639	4.76992	1.82981	97
chr10	41861203	41861328	SMCHD1-ChIP_peak_516	69	.	2.29519	10.8371	6.90971	39
chr10	41861560	41861879	SMCHD1-ChIP_peak_517	93	.	2.14699	13.5619	9.36054	65
chr10	41863773	41863900	SMCHD1-ChIP_peak_518	32	.	1.86805	6.63432	3.28877	98
chr10	41864235	41864393	SMCHD1-ChIP_peak_519	70	.	2.0194	11.0475	7.0985	70
chr10	41864607	41864817	SMCHD1-ChIP_peak_520	44	.	1.74928	8.0649	4.47569	87
chr10	41865229	41865604	SMCHD1-ChIP_peak_521	43	.	1.94966	7.91763	4.35415	156
chr10	41865682	41865830	SMCHD1-ChIP_peak_522	77	.	2.18151	11.814	7.78266	65
chr10	41865889	41866044	SMCHD1-ChIP_peak_523	77	.	2.18151	11.814	7.78266	81
chr10	41866650	41866801	SMCHD1-ChIP_peak_524	30	.	1.78735	6.36924	3.0619	77
chr10	41866939	41867052	SMCHD1-ChIP_peak_525	31	.	1.80308	6.45389	3.12951	88
chr10	41867160	41867760	SMCHD1-ChIP_peak_526	110	.	2.54799	15.3943	11.0436	87
chr10	41868293	41868460	SMCHD1-ChIP_peak_527	15	.	1.6274	4.30953	1.54579	106
chr10	41868871	41869017	SMCHD1-ChIP_peak_528	58	.	1.82784	9.5738	5.80049	83
chr10	41869288	41869739	SMCHD1-ChIP_peak_529	49	.	1.6638	8.62164	4.96772	185
chr10	41869857	41869997	SMCHD1-ChIP_peak_530	83	.	2.15303	12.4168	8.32038	62
chr10	41870424	41870993	SMCHD1-ChIP_peak_531	163	.	2.47662	21.0691	16.3139	398
chr10	41871552	41871677	SMCHD1-ChIP_peak_532	29	.	1.73734	6.24196	2.95077	112
chr10	41871808	41872008	SMCHD1-ChIP_peak_533	57	.	1.90107	9.48257	5.718	145
chr10	41872082	41872527	SMCHD1-ChIP_peak_534	127	.	2.7247	17.2065	12.7164	244
chr10	41873298	41873407	SMCHD1-ChIP_peak_535	59	.	2.11712	9.81035	5.99779	48
chr10	41873698	41873909	SMCHD1-ChIP_peak_536	30	.	1.51643	6.37881	3.07042	145
chr10	41874198	41874471	SMCHD1-ChIP_peak_537	24	.	1.62789	5.60982	2.46046	44
chr10	41875025	41875136	SMCHD1-ChIP_peak_538	40	.	1.64309	7.52734	4.02987	16
chr10	41875429	41875582	SMCHD1-ChIP_peak_539	30	.	1.46567	6.36328	3.05652	16
chr10	41876358	41876478	SMCHD1-ChIP_peak_540	37	.	1.88313	7.20845	3.75126	82
chr10	41876643	41876824	SMCHD1-ChIP_peak_541	27	.	1.53599	5.97108	2.76103	133
chr10	41877408	41877590	SMCHD1-ChIP_peak_542	15	.	1.56955	4.29544	1.53986	94
chr10	41877724	41877940	SMCHD1-ChIP_peak_543	65	.	1.83502	10.4176	6.54446	146
chr10	41878023	41878160	SMCHD1-ChIP_peak_544	60	.	2.06968	9.90551	6.08009	64
chr10	41880862	41881132	SMCHD1-ChIP_peak_545	59	.	1.81415	9.77339	5.96289	172
chr10	41881307	41881583	SMCHD1-ChIP_peak_546	17	.	1.55285	4.57023	1.73962	96
chr10	41881772	41882219	SMCHD1-ChIP_peak_547	37	.	1.66635	7.17763	3.72363	232
chr10	41883093	41883266	SMCHD1-ChIP_peak_548	38	.	1.5131	7.33777	3.86638	81
chr10	41883355	41883479	SMCHD1-ChIP_peak_549	21	.	1.37976	5.21494	2.18441	111
chr10	41883695	41883807	SMCHD1-ChIP_peak_550	33	.	1.54925	6.64811	3.30003	31
chr10	41883925	41884146	SMCHD1-ChIP_peak_551	48	.	1.55818	8.46878	4.83477	101
chr10	41884466	41884761	SMCHD1-ChIP_peak_552	47	.	1.83131	8.34344	4.72219	231
chr10	41885841	41886376	SMCHD1-ChIP_peak_553	90	.	2.14886	13.1803	9.02054	172
chr10	41887560	41887785	SMCHD1-ChIP_peak_554	13	.	1.47092	4.1265	1.39643	224
chr10	41888659	41888930	SMCHD1-ChIP_peak_555	59	.	1.74063	9.73028	5.92672	49
chr10	41889174	41889618	SMCHD1-ChIP_peak_556	48	.	1.59304	8.46571	4.83184	330
chr10	41889990	41890353	SMCHD1-ChIP_peak_557	95	.	2.12726	13.7924	9.57582	232
chr10	41891078	41891262	SMCHD1-ChIP_peak_558	30	.	1.65573	6.30522	3.00672	150
chr10	41891328	41891464	SMCHD1-ChIP_peak_559	41	.	1.91047	7.69594	4.17478	73
chr10	41891748	41891916	SMCHD1-ChIP_peak_560	16	.	1.46791	4.42322	1.62009	4
chr10	41892034	41892149	SMCHD1-ChIP_peak_561	29	.	1.53744	6.21003	2.92518	102
chr10	41892265	41892494	SMCHD1-ChIP_peak_562	39	.	1.57521	7.45579	3.96389	159
chr10	41892810	41892955	SMCHD1-ChIP_peak_563	97	.	2.31507	14.015	9.77537	90
chr10	41893256	41893372	SMCHD1-ChIP_peak_564	145	.	2.73001	19.2143	14.583	69
chr10	41894728	41894918	SMCHD1-ChIP_peak_565	60	.	1.97647	9.84189	6.02266	48
chr10	41895159	41895407	SMCHD1-ChIP_peak_566	36	.	1.72756	7.04734	3.61392	183
chr10	41896095	41896384	SMCHD1-ChIP_peak_567	33	.	1.56464	6.65497	3.30531	154
chr10	41896777	41897018	SMCHD1-ChIP_peak_568	106	.	1.86317	14.9939	10.6725	149
chr10	41897473	41897603	SMCHD1-ChIP_peak_569	204	.	3.22953	25.4929	20.4823	54
chr10	41898738	41898846	SMCHD1-ChIP_peak_570	14	.	1.43484	4.22301	1.47663	107
chr10	41898897	41899016	SMCHD1-ChIP_peak_571	13	.	1.35059	4.12129	1.3915	23
chr10	41899448	41899652	SMCHD1-ChIP_peak_572	33	.	1.62233	6.72598	3.36881	173
chr10	41899766	41899968	SMCHD1-ChIP_peak_573	22	.	1.4452	5.28515	2.24435	106
chr10	41900054	41900208	SMCHD1-ChIP_peak_574	89	.	2.00473	13.099	8.94333	74
chr10	41900418	41900529	SMCHD1-ChIP_peak_575	29	.	1.69178	6.25914	2.96677	60
chr10	41903305	41903572	SMCHD1-ChIP_peak_576	63	.	1.86889	10.2226	6.36895	179
chr10	41904001	41904453	SMCHD1-ChIP_peak_577	71	.	1.80798	11.1021	7.14733	326
chr10	41904619	41904784	SMCHD1-ChIP_peak_578	54	.	2.05998	9.15579	5.42631	34
chr10	41905627	41905746	SMCHD1-ChIP_peak_579	17	.	1.47545	4.57387	1.74305	117
chr10	41906140	41906268	SMCHD1-ChIP_peak_580	27	.	1.64224	5.95646	2.74866	40
chr10	41906375	41906734	SMCHD1-ChIP_peak_581	25	.	1.52461	5.77441	2.59115	205
chr10	41907438	41907628	SMCHD1-ChIP_peak_582	81	.	2.20377	12.1703	8.10825	132
chr10	41908333	41909114	SMCHD1-ChIP_peak_583	80	.	1.879	12.0992	8.04385	708
chr10	41909396	41909592	SMCHD1-ChIP_peak_584	99	.	1.98867	14.196	9.94268	91
chr10	41909860	41910195	SMCHD1-ChIP_peak_585	108	.	2.06534	15.1408	10.807	109
chr10	41910311	41910462	SMCHD1-ChIP_peak_586	43	.	1.94966	7.91763	4.35415	38
chr10	41910644	41911037	SMCHD1-ChIP_peak_587	102	.	2.06412	14.5671	10.2793	194
chr10	41911216	41911349	SMCHD1-ChIP_peak_588	35	.	1.61315	6.91042	3.51967	46
chr10	41911425	41911725	SMCHD1-ChIP_peak_589	68	.	2.09255	10.8171	6.89155	271
chr10	41911833	41912157	SMCHD1-ChIP_peak_590	101	.	2.33733	14.3964	10.1217	250
chr10	41912294	41912425	SMCHD1-ChIP_peak_591	34	.	1.69666	6.84391	3.4653	67
chr10	41912531	41913064	SMCHD1-ChIP_peak_592	88	.	2.48608	12.9538	8.81342	48
chr10	41913305	41913660	SMCHD1-ChIP_peak_593	46	.	1.89145	8.25244	4.64267	99
chr10	41913820	41913934	SMCHD1-ChIP_peak_594	84	.	2.40285	12.5788	8.46939	64
chr10	41914545	41914763	SMCHD1-ChIP_peak_595	65	.	1.68815	10.4695	6.58659	134
chr10	41915136	41915246	SMCHD1-ChIP_peak_596	53	.	1.9297	9.05884	5.34301	31
chr10	41915433	41915616	SMCHD1-ChIP_peak_597	20	.	1.81099	5.07558	2.06923	7
chr10	42066341	42066777	SMCHD1-ChIP_peak_598	113	.	1.9697	15.7526	11.368	361
chr10	42067127	42067350	SMCHD1-ChIP_peak_599	57	.	1.60802	9.47928	5.71678	149
chr10	42067400	42067697	SMCHD1-ChIP_peak_600	47	.	1.59343	8.3478	4.72606	139
chr10	42068452	42068944	SMCHD1-ChIP_peak_601	74	.	1.86075	11.4421	7.4536	38
chr10	42069470	42069810	SMCHD1-ChIP_peak_602	81	.	1.78871	12.2687	8.19368	236
chr10	42070886	42071018	SMCHD1-ChIP_peak_603	53	.	1.56966	9.01341	5.30034	35
chr10	42071250	42071683	SMCHD1-ChIP_peak_604	35	.	1.48772	6.98478	3.58445	91
chr10	42072642	42073017	SMCHD1-ChIP_peak_605	102	.	1.87808	14.5278	10.2432	257
chr10	42073197	42073342	SMCHD1-ChIP_peak_606	59	.	1.66717	9.71495	5.91458	95
chr10	42073435	42073584	SMCHD1-ChIP_peak_607	23	.	1.39358	5.42613	2.31293	103
chr10	42073946	42074121	SMCHD1-ChIP_peak_608	63	.	1.61366	10.1625	6.31455	114
chr10	42074301	42074514	SMCHD1-ChIP_peak_609	19	.	1.36802	4.93923	1.97066	27
chr10	42075282	42075720	SMCHD1-ChIP_peak_610	73	.	1.71386	11.2991	7.32547	349
chr10	42075809	42075987	SMCHD1-ChIP_peak_611	81	.	1.82556	12.197	8.12876	76
chr10	42076819	42077460	SMCHD1-ChIP_peak_612	25	.	1.42412	5.69582	2.52645	292
chr10	42077652	42077923	SMCHD1-ChIP_peak_613	55	.	1.63569	9.26588	5.52333	80
chr10	42078561	42078786	SMCHD1-ChIP_peak_614	26	.	1.42625	5.81021	2.62291	15
chr10	42078984	42079142	SMCHD1-ChIP_peak_615	75	.	1.76233	11.575	7.56389	80
chr10	42079612	42079718	SMCHD1-ChIP_peak_616	17	.	1.33887	4.69062	1.75962	98
chr10	42079877	42080052	SMCHD1-ChIP_peak_617	13	.	1.31033	4.06107	1.33857	0
chr10	42080523	42080739	SMCHD1-ChIP_peak_618	34	.	1.49203	6.81421	3.44047	144
chr10	42080970	42081151	SMCHD1-ChIP_peak_619	79	.	1.86679	11.965	7.92279	104
chr10	42081257	42081369	SMCHD1-ChIP_peak_620	71	.	1.78172	11.1479	7.18855	62
chr10	42081524	42081911	SMCHD1-ChIP_peak_621	79	.	1.79001	11.9824	7.93767	181
chr10	42082327	42082841	SMCHD1-ChIP_peak_622	47	.	1.56203	8.39225	4.7661	230
chr10	42083463	42083666	SMCHD1-ChIP_peak_623	62	.	1.72992	10.0588	6.21975	100
chr10	42083790	42083991	SMCHD1-ChIP_peak_624	93	.	1.85857	13.5012	9.3047	133
chr10	42084050	42084173	SMCHD1-ChIP_peak_625	66	.	1.87515	10.5991	6.6945	74
chr10	42084283	42084446	SMCHD1-ChIP_peak_626	28	.	1.66126	6.1236	2.8946	29
chr10	42085477	42085587	SMCHD1-ChIP_peak_627	23	.	1.47784	5.43015	2.31293	21
chr10	42085707	42085885	SMCHD1-ChIP_peak_628	69	.	1.77058	10.889	6.95749	81
chr10	42086284	42086683	SMCHD1-ChIP_peak_629	53	.	1.59127	9.05472	5.33918	275
chr10	42089145	42089316	SMCHD1-ChIP_peak_630	94	.	2.32486	13.6459	9.43826	70
chr10	42090645	42090841	SMCHD1-ChIP_peak_631	81	.	1.85555	12.1924	8.12547	133
chr10	42091387	42091502	SMCHD1-ChIP_peak_632	70	.	1.96011	10.9512	7.01011	84
chr10	42092124	42092267	SMCHD1-ChIP_peak_633	117	.	2.60659	16.1508	11.741	63
chr10	42092507	42092638	SMCHD1-ChIP_peak_634	60	.	2.01057	9.89367	6.06924	54
chr10	42094412	42094526	SMCHD1-ChIP_peak_635	108	.	2.38185	15.1712	10.8348	50
chr10	42095419	42095593	SMCHD1-ChIP_peak_636	82	.	2.25876	12.3323	8.25082	83
chr10	42096282	42096494	SMCHD1-ChIP_peak_637	79	.	2.3397	11.9741	7.93035	86
chr10	42097232	42097608	SMCHD1-ChIP_peak_638	85	.	2.04397	12.7114	8.59079	63
chr10	42098002	42098116	SMCHD1-ChIP_peak_639	73	.	2.71531	11.2845	7.31544	32
chr10	42099105	42099267	SMCHD1-ChIP_peak_640	290	.	3.49543	34.4139	29.0003	69
chr10	42100004	42100129	SMCHD1-ChIP_peak_641	103	.	2.16049	14.6694	10.3751	35
chr10	42101368	42101716	SMCHD1-ChIP_peak_642	196	.	2.74421	24.6219	19.6644	291
chr10	42102290	42102418	SMCHD1-ChIP_peak_643	42	.	2.30802	7.83613	4.29489	35
chr10	42102583	42102740	SMCHD1-ChIP_peak_644	131	.	2.66742	17.7202	13.1885	63
chr10	42103642	42103763	SMCHD1-ChIP_peak_645	107	.	3.00502	15.0341	10.7087	32
chr10	42104206	42104314	SMCHD1-ChIP_peak_646	33	.	1.66844	6.65591	3.30622	99
chr10	42104452	42104611	SMCHD1-ChIP_peak_647	159	.	3.01445	20.6455	15.9273	87
chr10	42149162	42149312	SMCHD1-ChIP_peak_648	97	.	6.2103	14.0148	9.77537	48
chr10	42156453	42156639	SMCHD1-ChIP_peak_649	17	.	2.60283	4.62579	1.75788	100
chr10	42158494	42158610	SMCHD1-ChIP_peak_650	39	.	3.63684	7.4199	3.93322	20
chr10	42165984	42166092	SMCHD1-ChIP_peak_651	16	.	2.0884	4.40713	1.6059	18
chr10	42171836	42171964	SMCHD1-ChIP_peak_652	22	.	2.43407	5.25748	2.21954	44
chr10	42183495	42183655	SMCHD1-ChIP_peak_653	84	.	5.52987	12.6113	8.49965	55
chr10	42190832	42190998	SMCHD1-ChIP_peak_654	312	.	4.3367	36.7401	31.2323	79
chr10	42217280	42217459	SMCHD1-ChIP_peak_655	181	.	9.3507	23.0289	18.1573	80
chr10	42263661	42263768	SMCHD1-ChIP_peak_656	43	.	4.39896	7.95068	4.37607	44
chr10	42281361	42281490	SMCHD1-ChIP_peak_657	50	.	4.65772	8.75307	5.06703	37
chr10	42301498	42301604	SMCHD1-ChIP_peak_658	33	.	3.12339	6.7617	3.39605	16
chr10	42304578	42304762	SMCHD1-ChIP_peak_659	34	.	3.00968	6.82229	3.44633	164
chr10	42310020	42310136	SMCHD1-ChIP_peak_660	62	.	4.81617	10.0424	6.20432	64
chr10	42967129	42967237	SMCHD1-ChIP_peak_661	73	.	5.43401	11.2941	7.32053	73
chr10	46346437	46346571	SMCHD1-ChIP_peak_662	43	.	3.5666	7.97512	4.39683	91
chr10	48990691	48990862	SMCHD1-ChIP_peak_663	43	.	3.5666	7.97512	4.39683	84
chr10	49398083	49398206	SMCHD1-ChIP_peak_664	43	.	4.39896	7.95068	4.37607	51
chr10	49526051	49526224	SMCHD1-ChIP_peak_665	55	.	2.49924	9.2955	5.54958	91
chr10	49713176	49713336	SMCHD1-ChIP_peak_666	65	.	5.17525	10.4258	6.54798	77
chr10	54151275	54151381	SMCHD1-ChIP_peak_667	29	.	4.05197	6.20696	2.92368	63
chr10	54396136	54396243	SMCHD1-ChIP_peak_668	42	.	4.67535	7.85077	4.29489	25
chr10	54492975	54493081	SMCHD1-ChIP_peak_669	31	.	4.08266	6.52328	3.18771	74
chr10	55341699	55341873	SMCHD1-ChIP_peak_670	46	.	4.1499	8.31872	4.69935	89
chr10	55843404	55843510	SMCHD1-ChIP_peak_671	65	.	5.57844	10.4617	6.57983	65
chr10	56365723	56365880	SMCHD1-ChIP_peak_672	162	.	8.02163	20.9497	16.2013	78
chr10	56479298	56479406	SMCHD1-ChIP_peak_673	97	.	6.2103	14.0148	9.77537	28
chr10	56700956	56701067	SMCHD1-ChIP_peak_674	35	.	4.36366	7.01423	3.58496	90
chr10	56823149	56823255	SMCHD1-ChIP_peak_675	53	.	4.82214	9.06744	5.34786	35
chr10	57704240	57704413	SMCHD1-ChIP_peak_676	37	.	2.54524	7.25542	3.79352	94
chr10	64041313	64041488	SMCHD1-ChIP_peak_677	74	.	4.97987	11.4121	7.42573	92
chr10	64338539	64338645	SMCHD1-ChIP_peak_678	25	.	3.62267	5.69507	2.52579	86
chr10	64536197	64536303	SMCHD1-ChIP_peak_679	50	.	4.98704	8.71479	5.0367	52
chr10	65750693	65750812	SMCHD1-ChIP_peak_680	129	.	7.79225	17.5098	12.9898	53
chr10	66178338	66178505	SMCHD1-ChIP_peak_681	40	.	3.9424	7.595	4.08435	80
chr10	67764416	67764673	SMCHD1-ChIP_peak_682	380	.	13.3948	43.8158	38.0637	126
chr10	68595921	68596027	SMCHD1-ChIP_peak_683	66	.	5.61042	10.519	6.62049	12
chr10	69119276	69119383	SMCHD1-ChIP_peak_684	74	.	5.92211	11.4565	7.4576	64
chr10	69409828	69409999	SMCHD1-ChIP_peak_685	75	.	3.20158	11.6033	7.58911	80
chr10	69567971	69568097	SMCHD1-ChIP_peak_686	42	.	4.6487	7.80415	4.27007	96
chr10	69967537	69967702	SMCHD1-ChIP_peak_687	74	.	4.97987	11.4121	7.42573	76
chr10	71160720	71160846	SMCHD1-ChIP_peak_688	23	.	3.57972	5.3854	2.31293	73
chr10	71209170	71209333	SMCHD1-ChIP_peak_689	107	.	6.52062	15.0616	10.7335	73
chr10	71212333	71212544	SMCHD1-ChIP_peak_690	139	.	8.10394	18.5822	13.9877	105
chr10	71319176	71319282	SMCHD1-ChIP_peak_691	31	.	4.08266	6.52328	3.18771	42
chr10	71377456	71377650	SMCHD1-ChIP_peak_692	92	.	6.54549	13.3964	9.20711	130
chr10	75401459	75401643	SMCHD1-ChIP_peak_693	66	.	5.61042	10.519	6.62049	126
chr10	75402046	75402165	SMCHD1-ChIP_peak_694	29	.	4.05197	6.20696	2.92368	47
chr10	80664104	80664311	SMCHD1-ChIP_peak_695	66	.	5.61042	10.519	6.62049	122
chr10	81286674	81286780	SMCHD1-ChIP_peak_696	29	.	4.05197	6.20696	2.92368	43
chr10	81360125	81360298	SMCHD1-ChIP_peak_697	77	.	4.16453	11.8244	7.79089	82
chr10	81745708	81745894	SMCHD1-ChIP_peak_698	35	.	4.36366	7.01423	3.58496	34
chr10	81875727	81875912	SMCHD1-ChIP_peak_699	50	.	4.98704	8.71479	5.0367	144
chr10	82606854	82606969	SMCHD1-ChIP_peak_700	42	.	4.67535	7.85077	4.29489	23
chr10	83081877	83081994	SMCHD1-ChIP_peak_701	66	.	5.61042	10.519	6.62049	83
chr10	83255140	83255246	SMCHD1-ChIP_peak_702	42	.	4.67535	7.85077	4.29489	76
chr10	83993645	83993751	SMCHD1-ChIP_peak_703	35	.	4.36366	7.01423	3.58496	26
chr10	84008823	84008958	SMCHD1-ChIP_peak_704	17	.	3.42859	4.68881	1.75788	80
chr10	84483890	84484063	SMCHD1-ChIP_peak_705	48	.	3.35695	8.53023	4.88897	84
chr10	85141404	85141528	SMCHD1-ChIP_peak_706	66	.	5.61042	10.519	6.62049	57
chr10	85334265	85334417	SMCHD1-ChIP_peak_707	30	.	3.88144	6.42019	3.09872	64
chr10	85343753	85343859	SMCHD1-ChIP_peak_708	35	.	4.36366	7.01423	3.58496	26
chr10	86168583	86168689	SMCHD1-ChIP_peak_709	50	.	4.98704	8.71479	5.0367	76
chr10	87734601	87734769	SMCHD1-ChIP_peak_710	46	.	4.1499	8.31872	4.69935	87
chr10	90436150	90436319	SMCHD1-ChIP_peak_711	63	.	4.32957	10.2041	6.35136	85
chr10	93914212	93914383	SMCHD1-ChIP_peak_712	82	.	4.05149	12.3231	8.24259	90
chr10	94943838	94943995	SMCHD1-ChIP_peak_713	120	.	7.48056	16.4543	12.0157	75
chr10	96029188	96029361	SMCHD1-ChIP_peak_714	25	.	1.83748	5.67704	2.52006	86
chr10	96375345	96375566	SMCHD1-ChIP_peak_715	110	.	7.16887	15.4164	11.0568	98
chr10	97081781	97081914	SMCHD1-ChIP_peak_716	58	.	5.29873	9.60468	5.81273	35
chr10	97840219	97840447	SMCHD1-ChIP_peak_717	29	.	4.02887	6.16746	2.92368	59
chr10	98664600	98664734	SMCHD1-ChIP_peak_718	42	.	4.67535	7.85077	4.29489	54
chr10	100671173	100671355	SMCHD1-ChIP_peak_719	29	.	4.05197	6.20696	2.92368	25
chr10	100680833	100680993	SMCHD1-ChIP_peak_720	73	.	5.43401	11.2941	7.32053	93
chr10	101366896	101367082	SMCHD1-ChIP_peak_721	235	.	6.8975	28.7497	23.5821	81
chr10	101709258	101709416	SMCHD1-ChIP_peak_722	57	.	4.15638	9.48127	5.71679	80
chr10	102568852	102569026	SMCHD1-ChIP_peak_723	80	.	3.45154	12.0855	8.03147	90
chr10	105860026	105860187	SMCHD1-ChIP_peak_724	74	.	5.92211	11.4565	7.4576	81
chr10	106202360	106202525	SMCHD1-ChIP_peak_725	19	.	3.11242	4.92919	1.96156	131
chr10	106456291	106456465	SMCHD1-ChIP_peak_726	43	.	2.75851	7.88686	4.32643	82
chr10	110063675	110063849	SMCHD1-ChIP_peak_727	88	.	4.16725	12.9994	8.85562	84
chr10	111341559	111341694	SMCHD1-ChIP_peak_728	74	.	5.92211	11.4565	7.4576	93
chr10	113250023	113250192	SMCHD1-ChIP_peak_729	60	.	4.56488	9.82745	6.01005	77
chr10	113948596	113948767	SMCHD1-ChIP_peak_730	36	.	2.7818	7.13545	3.69156	87
chr10	117175320	117175448	SMCHD1-ChIP_peak_731	42	.	4.67535	7.85077	4.29489	66
chr10	120733845	120733977	SMCHD1-ChIP_peak_732	42	.	4.67535	7.85077	4.29489	90
chr10	120851239	120851345	SMCHD1-ChIP_peak_733	35	.	3.73491	6.89301	3.5051	61
chr10	121471690	121471859	SMCHD1-ChIP_peak_734	43	.	3.38368	7.93563	4.36902	80
chr10	123559433	123559588	SMCHD1-ChIP_peak_735	92	.	6.54549	13.3964	9.20711	81
chr10	123615071	123615177	SMCHD1-ChIP_peak_736	44	.	4.43402	8.01744	4.4345	40
chr10	125339870	125340047	SMCHD1-ChIP_peak_737	106	.	6.46906	14.9578	10.6383	94
chr10	125889562	125889668	SMCHD1-ChIP_peak_738	59	.	3.43978	9.71782	5.91616	28
chr10	125895893	125896196	SMCHD1-ChIP_peak_739	140	.	3.36261	18.6463	14.0479	110
chr10	125896518	125896821	SMCHD1-ChIP_peak_740	248	.	5.53852	30.0531	24.8256	181
chr10	125903459	125903676	SMCHD1-ChIP_peak_741	35	.	2.84401	7.01509	3.58496	134
chr10	125905232	125905431	SMCHD1-ChIP_peak_742	17	.	1.88155	4.53235	1.70702	155
chr10	125905964	125906090	SMCHD1-ChIP_peak_743	69	.	3.39032	10.9084	6.97413	33
chr10	125908950	125909096	SMCHD1-ChIP_peak_744	120	.	4.1727	16.5276	12.0848	51
chr10	125927122	125927228	SMCHD1-ChIP_peak_745	84	.	5.04465	12.6091	8.49763	70
chr10	126113691	126113802	SMCHD1-ChIP_peak_746	83	.	4.84912	12.4707	8.36931	23
chr10	128198696	128198865	SMCHD1-ChIP_peak_747	38	.	2.72913	7.2669	3.80296	88
chr10	128464414	128464602	SMCHD1-ChIP_peak_748	134	.	2.1186	17.9885	13.44	105
chr10	128950122	128950254	SMCHD1-ChIP_peak_749	35	.	4.36366	7.01423	3.58496	64
chr10	130768650	130768820	SMCHD1-ChIP_peak_750	92	.	6.54549	13.3964	9.20711	88
chr10	130790105	130790260	SMCHD1-ChIP_peak_751	19	.	3.11242	4.92919	1.96156	134
chr10	130790414	130790642	SMCHD1-ChIP_peak_752	73	.	5.43401	11.2941	7.32053	153
chr10	131009965	131010078	SMCHD1-ChIP_peak_753	58	.	5.29873	9.60468	5.81273	41
chr10	131042132	131042628	SMCHD1-ChIP_peak_754	540	.	7.97731	60.3817	54.0071	331
chr10	131042710	131043031	SMCHD1-ChIP_peak_755	242	.	7.91987	29.4424	24.2399	191
chr10	131044422	131044580	SMCHD1-ChIP_peak_756	25	.	3.62267	5.69507	2.52579	64
chr10	131176475	131176748	SMCHD1-ChIP_peak_757	170	.	9.03901	21.8947	17.0892	93
chr10	131178855	131178961	SMCHD1-ChIP_peak_758	42	.	4.67535	7.85077	4.29489	78
chr10	131310698	131310804	SMCHD1-ChIP_peak_759	50	.	4.98704	8.71479	5.0367	59
chr10	131311418	131311579	SMCHD1-ChIP_peak_760	35	.	4.36366	7.01423	3.58496	120
chr10	131346872	131346999	SMCHD1-ChIP_peak_761	162	.	8.02163	20.9497	16.2013	68
chr10	131376814	131377242	SMCHD1-ChIP_peak_762	110	.	4.81523	15.4318	11.0708	213
chr10	131486854	131486988	SMCHD1-ChIP_peak_763	39	.	4.10863	7.38927	3.90843	52
chr10	131689038	131689144	SMCHD1-ChIP_peak_764	35	.	4.36366	7.01423	3.58496	17
chr10	131696819	131697281	SMCHD1-ChIP_peak_765	29	.	3.29047	6.14279	2.90907	297
chr10	132142549	132142692	SMCHD1-ChIP_peak_766	29	.	4.05197	6.20696	2.92368	44
chr10	132173051	132173157	SMCHD1-ChIP_peak_767	74	.	5.92211	11.4565	7.4576	70
chr10	133638015	133638132	SMCHD1-ChIP_peak_768	50	.	4.98704	8.71479	5.0367	53
chr10	133648069	133648219	SMCHD1-ChIP_peak_769	63	.	4.21947	10.223	6.36928	67
chr10	133648815	133649006	SMCHD1-ChIP_peak_770	50	.	3.9832	8.77581	5.08476	101
chr10	133660597	133660711	SMCHD1-ChIP_peak_771	70	.	4.92076	10.9381	7.00016	31
chr10	133664540	133664653	SMCHD1-ChIP_peak_772	63	.	3.63906	10.1536	6.30738	39
chr10	133664750	133664918	SMCHD1-ChIP_peak_773	77	.	3.68514	11.822	7.78964	77
chr10	133665271	133665391	SMCHD1-ChIP_peak_774	92	.	4.06115	13.4898	9.2943	65
chr10	133665863	133666359	SMCHD1-ChIP_peak_775	60	.	3.7741	9.81502	6.00085	345
chr10	133666466	133666726	SMCHD1-ChIP_peak_776	26	.	2.71013	5.88591	2.68905	234
chr10	133667118	133667388	SMCHD1-ChIP_peak_777	165	.	4.77171	21.3601	16.5913	165
chr10	133667546	133668018	SMCHD1-ChIP_peak_778	385	.	5.05193	44.3454	38.5674	98
chr10	133668076	133668402	SMCHD1-ChIP_peak_779	133	.	4.73585	17.8535	13.316	57
chr10	133668566	133668753	SMCHD1-ChIP_peak_780	156	.	5.32481	20.3622	15.6553	99
chr10	133668870	133669012	SMCHD1-ChIP_peak_781	53	.	3.53381	9.08438	5.36333	101
chr10	133669376	133669588	SMCHD1-ChIP_peak_782	43	.	3.24119	7.94591	4.37607	71
chr10	133669789	133670014	SMCHD1-ChIP_peak_783	26	.	2.48832	5.86992	2.67646	175
chr10	133670254	133670661	SMCHD1-ChIP_peak_784	110	.	4.17121	15.3514	11.0031	366
chr10	133670822	133671747	SMCHD1-ChIP_peak_785	128	.	4.22658	17.3521	12.856	322
chr10	133671877	133672035	SMCHD1-ChIP_peak_786	111	.	4.3779	15.5482	11.1808	90
chr10	133672121	133672317	SMCHD1-ChIP_peak_787	49	.	3.39159	8.63989	4.9836	98
chr10	133673041	133673267	SMCHD1-ChIP_peak_788	65	.	3.79625	10.4046	6.53233	116
chr10	133673665	133674083	SMCHD1-ChIP_peak_789	75	.	3.37127	11.5077	7.50241	259
chr10	133674147	133674560	SMCHD1-ChIP_peak_790	75	.	3.20158	11.6033	7.58911	358
chr10	133674709	133674965	SMCHD1-ChIP_peak_791	74	.	3.47725	11.4927	7.49034	97
chr10	133675113	133675324	SMCHD1-ChIP_peak_792	69	.	3.64825	10.9329	6.99521	153
chr10	133676948	133677283	SMCHD1-ChIP_peak_793	44	.	2.55332	8.02589	4.44084	255
chr10	133677333	133678321	SMCHD1-ChIP_peak_794	157	.	5.35441	20.4672	15.755	407
chr10	133678445	133678622	SMCHD1-ChIP_peak_795	164	.	5.6869	21.2248	16.4637	92
chr10	133678776	133678926	SMCHD1-ChIP_peak_796	31	.	3.02142	6.47159	3.14566	15
chr10	133679276	133679406	SMCHD1-ChIP_peak_797	35	.	3.12343	6.96452	3.56769	84
chr10	133679569	133679963	SMCHD1-ChIP_peak_798	22	.	2.43407	5.25748	2.21954	185
chr10	133680266	133680862	SMCHD1-ChIP_peak_799	31	.	2.53485	6.48239	3.15394	201
chr10	133680919	133681631	SMCHD1-ChIP_peak_800	183	.	5.68603	23.2094	18.3285	431
chr10	133681753	133681951	SMCHD1-ChIP_peak_801	87	.	3.96095	12.8447	8.71262	129
chr10	133682041	133682189	SMCHD1-ChIP_peak_802	29	.	2.75637	6.20095	2.92368	21
chr10	133686685	133686826	SMCHD1-ChIP_peak_803	133	.	2.49825	17.934	13.3886	54
chr10	133686908	133687031	SMCHD1-ChIP_peak_804	61	.	1.78702	9.99877	6.1645	33
chr10	133687133	133687393	SMCHD1-ChIP_peak_805	103	.	2.10871	14.6014	10.3103	75
chr10	133687486	133687669	SMCHD1-ChIP_peak_806	83	.	1.82376	12.4942	8.39141	87
chr10	133687777	133687909	SMCHD1-ChIP_peak_807	159	.	2.07349	20.6715	15.9511	79
chr10	133688289	133688431	SMCHD1-ChIP_peak_808	17	.	1.34065	4.70586	1.77365	16
chr10	133688620	133688831	SMCHD1-ChIP_peak_809	44	.	1.52144	8.08161	4.49116	91
chr10	133689124	133689268	SMCHD1-ChIP_peak_810	137	.	1.99393	18.3366	13.7669	90
chr10	133689745	133689908	SMCHD1-ChIP_peak_811	26	.	1.40496	5.89554	2.69782	44
chr10	133690147	133690403	SMCHD1-ChIP_peak_812	211	.	2.68592	26.1399	21.1052	169
chr10	133740678	133741065	SMCHD1-ChIP_peak_813	131	.	4.6906	17.6827	13.1537	302
chr10	133741129	133741301	SMCHD1-ChIP_peak_814	110	.	4.32793	15.3613	11.0123	88
chr10	133741423	133741601	SMCHD1-ChIP_peak_815	178	.	5.35839	22.7429	17.8937	94
chr10	133742136	133742309	SMCHD1-ChIP_peak_816	47	.	3.52471	8.34019	4.71923	86
chr10	133742366	133742531	SMCHD1-ChIP_peak_817	38	.	3.39774	7.29461	3.82846	111
chr10	133742619	133742822	SMCHD1-ChIP_peak_818	97	.	4.55495	13.9523	9.72007	56
chr10	133743338	133743592	SMCHD1-ChIP_peak_819	47	.	2.83306	8.3779	4.75253	94
chr10	133743703	133744596	SMCHD1-ChIP_peak_820	138	.	4.79484	18.4133	13.837	665
chr10	133744731	133744848	SMCHD1-ChIP_peak_821	35	.	2.6094	6.93881	3.5443	60
chr10	133745436	133745542	SMCHD1-ChIP_peak_822	27	.	2.82691	5.90635	2.70758	40
chr10	133745723	133745865	SMCHD1-ChIP_peak_823	65	.	3.71169	10.392	6.52068	61
chr10	133746592	133747161	SMCHD1-ChIP_peak_824	71	.	3.06734	11.1474	7.18802	215
chr10	133747222	133747448	SMCHD1-ChIP_peak_825	59	.	3.21645	9.77221	5.96191	176
chr10	133747571	133747885	SMCHD1-ChIP_peak_826	121	.	4.40724	16.5887	12.1388	108
chr10	133748039	133748246	SMCHD1-ChIP_peak_827	97	.	3.82497	13.9331	9.70327	114
chr10	133748945	133749363	SMCHD1-ChIP_peak_828	45	.	3.29806	8.12362	4.52712	240
chr10	133749815	133750202	SMCHD1-ChIP_peak_829	125	.	4.09369	17.0445	12.5629	302
chr10	133750334	133751228	SMCHD1-ChIP_peak_830	101	.	4.3353	14.4741	10.1928	653
chr10	133751365	133751497	SMCHD1-ChIP_peak_831	91	.	4.27605	13.3637	9.18637	74
chr10	133752197	133752320	SMCHD1-ChIP_peak_832	28	.	2.89243	6.0985	2.87406	48
chr10	133752581	133752863	SMCHD1-ChIP_peak_833	70	.	3.90902	11.0274	7.07968	96
chr10	133753318	133753492	SMCHD1-ChIP_peak_834	80	.	3.45737	12.1109	8.0542	102
chr10	133753566	133754046	SMCHD1-ChIP_peak_835	234	.	3.39921	28.6604	23.4963	166
chr10	133754141	133754360	SMCHD1-ChIP_peak_836	80	.	3.35494	12.1088	8.05219	124
chr10	133754610	133754833	SMCHD1-ChIP_peak_837	144	.	5.05919	19.045	14.4248	122
chr10	133755012	133755170	SMCHD1-ChIP_peak_838	33	.	3.03143	6.69445	3.34027	98
chr10	133755406	133755701	SMCHD1-ChIP_peak_839	35	.	2.84401	7.01509	3.58496	125
chr10	133755837	133755989	SMCHD1-ChIP_peak_840	71	.	3.92845	11.089	7.1357	72
chr10	133756502	133757680	SMCHD1-ChIP_peak_841	145	.	4.89908	19.1532	14.5261	1087
chr10	133757916	133758336	SMCHD1-ChIP_peak_842	85	.	3.34078	12.7113	8.59075	139
chr10	133759932	133760066	SMCHD1-ChIP_peak_843	29	.	2.49496	6.17757	2.92368	74
chr10	133760194	133760725	SMCHD1-ChIP_peak_844	73	.	3.28622	11.3549	7.37763	279
chr10	133760916	133761117	SMCHD1-ChIP_peak_845	77	.	3.38843	11.8089	7.77782	127
chr10	133761316	133761433	SMCHD1-ChIP_peak_846	89	.	3.56594	13.0654	8.91747	73
chr10	133762887	133763222	SMCHD1-ChIP_peak_847	102	.	2.07821	14.5114	10.2277	244
chr10	133763338	133763550	SMCHD1-ChIP_peak_848	114	.	2.15468	15.8111	11.4236	57
chr10	133763671	133763877	SMCHD1-ChIP_peak_849	109	.	2.02874	15.3246	10.9794	99
chr10	133785853	133786107	SMCHD1-ChIP_peak_850	19	.	3.11242	4.92919	1.96156	193
chr10	133786496	133786671	SMCHD1-ChIP_peak_851	93	.	6.41561	13.5776	9.37419	70
chr10	133787140	133787427	SMCHD1-ChIP_peak_852	277	.	3.63164	33.155	27.7938	221
chr10_KI270824v1_alt	962	1129	SMCHD1-ChIP_peak_853	61	.	1.87441	9.94166	6.11266	105
chr10_KI270824v1_alt	1241	1372	SMCHD1-ChIP_peak_854	81	.	2.37459	12.1823	8.11607	59
chr10_KI270824v1_alt	1638	1769	SMCHD1-ChIP_peak_855	61	.	2.3796	9.94046	6.11163	39
chr10_KI270824v1_alt	45795	46058	SMCHD1-ChIP_peak_856	80	.	4.45825	12.0811	8.02828	101
chr10_KI270824v1_alt	62709	62854	SMCHD1-ChIP_peak_857	77	.	4.16453	11.8244	7.79089	65
chr10_KI270824v1_alt	74255	74679	SMCHD1-ChIP_peak_858	65	.	5.17525	10.4258	6.54798	126
chr10_KI270824v1_alt	74777	75185	SMCHD1-ChIP_peak_859	49	.	3.71521	8.61973	4.96619	102
chr10_KI270824v1_alt	88678	88810	SMCHD1-ChIP_peak_860	114	.	4.63027	15.8191	11.4307	51
chr11	1170824	1170989	SMCHD1-ChIP_peak_861	42	.	4.67535	7.85077	4.29489	96
chr11	6076564	6076711	SMCHD1-ChIP_peak_862	110	.	7.16887	15.4164	11.0568	76
chr11	7127845	7127951	SMCHD1-ChIP_peak_863	23	.	1.84558	5.38945	2.31293	10
chr11	7432593	7432699	SMCHD1-ChIP_peak_864	49	.	2.74102	8.64126	4.98441	18
chr11	7513125	7513740	SMCHD1-ChIP_peak_865	73	.	5.43401	11.2941	7.32053	186
chr11	7513822	7514049	SMCHD1-ChIP_peak_866	25	.	3.62267	5.69507	2.52579	196
chr11	8328914	8329063	SMCHD1-ChIP_peak_867	50	.	4.65772	8.75307	5.06703	72
chr11	11621996	11622129	SMCHD1-ChIP_peak_868	25	.	3.62267	5.69507	2.52579	80
chr11	14160415	14160689	SMCHD1-ChIP_peak_869	107	.	5.05268	15.1062	10.7747	46
chr11	14160888	14161053	SMCHD1-ChIP_peak_870	170	.	9.03901	21.8947	17.0892	79
chr11	14161139	14161262	SMCHD1-ChIP_peak_871	92	.	6.54549	13.3964	9.20711	62
chr11	15229930	15230086	SMCHD1-ChIP_peak_872	112	.	3.42377	15.643	11.2696	71
chr11	15650094	15650524	SMCHD1-ChIP_peak_873	420	.	14.7294	48.0189	42.0948	116
chr11	16107334	16107488	SMCHD1-ChIP_peak_874	81	.	5.69277	12.1822	8.11607	72
chr11	16604781	16604950	SMCHD1-ChIP_peak_875	19	.	3.11242	4.92919	1.96156	50
chr11	16605033	16605408	SMCHD1-ChIP_peak_876	98	.	6.25979	14.1139	9.86553	97
chr11	16605478	16605717	SMCHD1-ChIP_peak_877	68	.	5.54075	10.7606	6.83912	171
chr11	16605945	16606193	SMCHD1-ChIP_peak_878	50	.	4.98704	8.71479	5.0367	175
chr11	16606309	16606562	SMCHD1-ChIP_peak_879	133	.	7.24535	17.8856	13.3421	79
chr11	16613763	16613956	SMCHD1-ChIP_peak_880	67	.	4.77238	10.6107	6.70245	101
chr11	20610201	20610383	SMCHD1-ChIP_peak_881	124	.	6.98658	16.8938	12.422	113
chr11	20956062	20956168	SMCHD1-ChIP_peak_882	42	.	4.63416	7.77869	4.24844	74
chr11	21196996	21197152	SMCHD1-ChIP_peak_883	50	.	4.98704	8.71479	5.0367	103
chr11	21492555	21492661	SMCHD1-ChIP_peak_884	28	.	3.95445	6.03973	2.82043	44
chr11	21758034	21758220	SMCHD1-ChIP_peak_885	30	.	3.96561	6.31562	3.01424	58
chr11	21764849	21764955	SMCHD1-ChIP_peak_886	35	.	4.36366	7.01423	3.58496	18
chr11	22045406	22045516	SMCHD1-ChIP_peak_887	29	.	4.05197	6.20696	2.92368	30
chr11	22083135	22083375	SMCHD1-ChIP_peak_888	293	.	6.87955	34.7529	29.3284	160
chr11	22115613	22115719	SMCHD1-ChIP_peak_889	35	.	4.36366	7.01423	3.58496	44
chr11	22337682	22337859	SMCHD1-ChIP_peak_890	25	.	3.62267	5.69507	2.52579	31
chr11	22625627	22625812	SMCHD1-ChIP_peak_891	50	.	4.98704	8.71479	5.0367	93
chr11	23331587	23331693	SMCHD1-ChIP_peak_892	35	.	4.36366	7.01423	3.58496	65
chr11	23818635	23818747	SMCHD1-ChIP_peak_893	152	.	7.76287	19.9141	15.2332	75
chr11	24774101	24774266	SMCHD1-ChIP_peak_894	50	.	4.98704	8.71479	5.0367	88
chr11	24896486	24896638	SMCHD1-ChIP_peak_895	35	.	4.36366	7.01423	3.58496	52
chr11	25630752	25630916	SMCHD1-ChIP_peak_896	15	.	2.77092	4.39175	1.59351	105
chr11	28110173	28110374	SMCHD1-ChIP_peak_897	409	.	15.2728	46.8646	40.989	95
chr11	29644352	29644490	SMCHD1-ChIP_peak_898	129	.	2.69754	17.4099	12.9079	56
chr11	29821282	29821395	SMCHD1-ChIP_peak_899	77	.	2.39056	11.8208	7.78846	24
chr11	35592951	35593122	SMCHD1-ChIP_peak_900	64	.	3.30339	10.3348	6.46879	84
chr11	36350908	36351017	SMCHD1-ChIP_peak_901	92	.	6.54549	13.3964	9.20711	49
chr11	36351210	36351316	SMCHD1-ChIP_peak_902	50	.	4.98704	8.71479	5.0367	32
chr11	36351414	36351672	SMCHD1-ChIP_peak_903	110	.	7.16887	15.4164	11.0568	194
chr11	36594326	36594476	SMCHD1-ChIP_peak_904	58	.	5.29873	9.60468	5.81273	51
chr11	36747180	36747337	SMCHD1-ChIP_peak_905	83	.	6.2338	12.416	8.31966	56
chr11	36862688	36862794	SMCHD1-ChIP_peak_906	17	.	3.3358	4.53448	1.70824	19
chr11	37247172	37247344	SMCHD1-ChIP_peak_907	20	.	2.82356	5.02606	2.02559	90
chr11	39339936	39340049	SMCHD1-ChIP_peak_908	46	.	4.76433	8.31901	4.69935	53
chr11	39493756	39493899	SMCHD1-ChIP_peak_909	58	.	5.29873	9.60468	5.81273	60
chr11	39516868	39516975	SMCHD1-ChIP_peak_910	46	.	4.75002	8.29335	4.67918	73
chr11	39557347	39557472	SMCHD1-ChIP_peak_911	20	.	3.49942	5.02157	2.02308	22
chr11	39566930	39567058	SMCHD1-ChIP_peak_912	24	.	3.31992	5.55882	2.41966	55
chr11	39567702	39567851	SMCHD1-ChIP_peak_913	161	.	3.61013	20.8898	16.1501	70
chr11	39645693	39645844	SMCHD1-ChIP_peak_914	30	.	3.98848	6.35635	3.04999	131
chr11	39718944	39719052	SMCHD1-ChIP_peak_915	29	.	3.29047	6.14279	2.90907	32
chr11	39757082	39757226	SMCHD1-ChIP_peak_916	23	.	3.74028	5.43104	2.31293	50
chr11	39832317	39832423	SMCHD1-ChIP_peak_917	24	.	3.72507	5.64156	2.48922	36
chr11	39887710	39887850	SMCHD1-ChIP_peak_918	19	.	3.11242	4.92919	1.96156	58
chr11	39889683	39889806	SMCHD1-ChIP_peak_919	33	.	4.15626	6.65288	3.30353	76
chr11	39960199	39960368	SMCHD1-ChIP_peak_920	15	.	3.10515	4.3339	1.54579	148
chr11	39989842	39989948	SMCHD1-ChIP_peak_921	35	.	4.06586	7.03183	3.59964	39
chr11	40036831	40036984	SMCHD1-ChIP_peak_922	15	.	3.10515	4.3339	1.54579	130
chr11	40187061	40187167	SMCHD1-ChIP_peak_923	39	.	4.46656	7.48322	3.98898	73
chr11	40294193	40294338	SMCHD1-ChIP_peak_924	98	.	6.47779	14.1189	9.87027	76
chr11	40320307	40320460	SMCHD1-ChIP_peak_925	15	.	2.90493	4.3265	1.54579	31
chr11	40329894	40330064	SMCHD1-ChIP_peak_926	52	.	4.914	8.91156	5.2085	67
chr11	40439556	40439681	SMCHD1-ChIP_peak_927	38	.	4.37428	7.31895	3.84916	30
chr11	40533513	40533620	SMCHD1-ChIP_peak_928	36	.	4.24887	7.0938	3.65524	32
chr11	40559478	40559619	SMCHD1-ChIP_peak_929	24	.	3.7143	5.62268	2.47187	69
chr11	40562791	40562903	SMCHD1-ChIP_peak_930	31	.	4.07064	6.50205	3.1717	31
chr11	40564640	40564752	SMCHD1-ChIP_peak_931	20	.	3.48912	5.0039	2.01091	86
chr11	40602749	40602878	SMCHD1-ChIP_peak_932	25	.	3.62267	5.69507	2.52579	36
chr11	40649208	40649324	SMCHD1-ChIP_peak_933	21	.	2.73297	5.13148	2.11598	43
chr11	40659236	40659342	SMCHD1-ChIP_peak_934	65	.	5.3819	10.4652	6.58278	37
chr11	40762042	40762210	SMCHD1-ChIP_peak_935	28	.	3.95445	6.03973	2.82043	63
chr11	40990170	40990339	SMCHD1-ChIP_peak_936	49	.	3.51382	8.54684	4.90283	82
chr11	41304228	41304373	SMCHD1-ChIP_peak_937	19	.	3.45859	4.95141	1.97897	43
chr11	41304540	41304738	SMCHD1-ChIP_peak_938	40	.	3.9424	7.595	4.08435	93
chr11	41469135	41469265	SMCHD1-ChIP_peak_939	32	.	4.1069	6.56605	3.22564	38
chr11	41759094	41759268	SMCHD1-ChIP_peak_940	25	.	3.79104	5.75681	2.5765	101
chr11	41766789	41766895	SMCHD1-ChIP_peak_941	30	.	3.88144	6.42019	3.09872	48
chr11	41774474	41774625	SMCHD1-ChIP_peak_942	14	.	2.47269	4.1403	1.40776	1
chr11	41788221	41788365	SMCHD1-ChIP_peak_943	30	.	3.88144	6.42019	3.09872	55
chr11	41791046	41791192	SMCHD1-ChIP_peak_944	40	.	4.50731	7.5554	4.05184	77
chr11	41902297	41902439	SMCHD1-ChIP_peak_945	23	.	3.60991	5.43886	2.31958	78
chr11	41979910	41980037	SMCHD1-ChIP_peak_946	27	.	3.88272	5.91598	2.7164	103
chr11	42026783	42026913	SMCHD1-ChIP_peak_947	43	.	4.39896	7.95068	4.37607	75
chr11	42050972	42051078	SMCHD1-ChIP_peak_948	58	.	5.29873	9.60468	5.81273	24
chr11	42144801	42144961	SMCHD1-ChIP_peak_949	33	.	4.15626	6.65288	3.30353	86
chr11	42155718	42155831	SMCHD1-ChIP_peak_950	30	.	3.96561	6.31562	3.01424	80
chr11	42190461	42190603	SMCHD1-ChIP_peak_951	41	.	4.57691	7.67817	4.15876	77
chr11	42203271	42203410	SMCHD1-ChIP_peak_952	47	.	4.77873	8.34479	4.72333	89
chr11	42237003	42237118	SMCHD1-ChIP_peak_953	50	.	4.81538	8.73071	5.05074	75
chr11	42272745	42272862	SMCHD1-ChIP_peak_954	24	.	3.31992	5.55882	2.41966	15
chr11	42277320	42277433	SMCHD1-ChIP_peak_955	30	.	3.88144	6.42019	3.09872	42
chr11	42316326	42316450	SMCHD1-ChIP_peak_956	15	.	2.90493	4.3265	1.54579	19
chr11	42351391	42351504	SMCHD1-ChIP_peak_957	42	.	4.67535	7.85077	4.29489	35
chr11	42454467	42454575	SMCHD1-ChIP_peak_958	24	.	3.70359	5.60389	2.45583	13
chr11	42581543	42581712	SMCHD1-ChIP_peak_959	25	.	3.62267	5.69507	2.52579	88
chr11	42585392	42585527	SMCHD1-ChIP_peak_960	63	.	5.40878	10.1556	6.30805	52
chr11	42637043	42637159	SMCHD1-ChIP_peak_961	35	.	4.06586	7.03183	3.59964	90
chr11	43188305	43188420	SMCHD1-ChIP_peak_962	30	.	3.96561	6.31562	3.01424	23
chr11	43212348	43212567	SMCHD1-ChIP_peak_963	33	.	4.15626	6.65288	3.30353	151
chr11	43880668	43880890	SMCHD1-ChIP_peak_964	35	.	3.73491	6.89301	3.5051	51
chr11	47823945	47824115	SMCHD1-ChIP_peak_965	106	.	6.46906	14.9578	10.6383	88
chr11	48384815	48384960	SMCHD1-ChIP_peak_966	58	.	4.95567	9.65449	5.85856	44
chr11	48438832	48438942	SMCHD1-ChIP_peak_967	25	.	3.79104	5.75681	2.5765	86
chr11	48477422	48477528	SMCHD1-ChIP_peak_968	23	.	3.60991	5.43886	2.31958	84
chr11	48668189	48668295	SMCHD1-ChIP_peak_969	28	.	3.85509	6.11767	2.88941	56
chr11	48742293	48742477	SMCHD1-ChIP_peak_970	39	.	4.41336	7.38866	3.90829	128
chr11	48955507	48955635	SMCHD1-ChIP_peak_971	23	.	3.74028	5.43104	2.31293	78
chr11	49075600	49075706	SMCHD1-ChIP_peak_972	27	.	3.88272	5.91598	2.7164	73
chr11	49096647	49096771	SMCHD1-ChIP_peak_973	60	.	4.56488	9.82745	6.01005	84
chr11	49102575	49102681	SMCHD1-ChIP_peak_974	24	.	3.66136	5.52966	2.40233	63
chr11	49193767	49193873	SMCHD1-ChIP_peak_975	44	.	4.44575	8.03974	4.45372	32
chr11	49378146	49378252	SMCHD1-ChIP_peak_976	30	.	3.96561	6.31562	3.01424	30
chr11	49434405	49434553	SMCHD1-ChIP_peak_977	50	.	4.65772	8.75307	5.06703	43
chr11	49526368	49526476	SMCHD1-ChIP_peak_978	35	.	3.73491	6.89301	3.5051	29
chr11	49558529	49558697	SMCHD1-ChIP_peak_979	29	.	3.52741	6.21388	2.92518	142
chr11	49572955	49573064	SMCHD1-ChIP_peak_980	54	.	4.90189	9.21833	5.48147	79
chr11	49641638	49641744	SMCHD1-ChIP_peak_981	55	.	5.13955	9.32019	5.57195	50
chr11	49690284	49690393	SMCHD1-ChIP_peak_982	38	.	3.25354	7.34039	3.86724	52
chr11	49798213	49798483	SMCHD1-ChIP_peak_983	30	.	3.88144	6.42019	3.09872	97
chr11	49831386	49831556	SMCHD1-ChIP_peak_984	76	.	3.93573	11.6588	7.64033	88
chr11	49851744	49851851	SMCHD1-ChIP_peak_985	45	.	4.6659	8.14203	4.54369	19
chr11	49892112	49892236	SMCHD1-ChIP_peak_986	29	.	4.05197	6.20696	2.92368	19
chr11	49892489	49892704	SMCHD1-ChIP_peak_987	50	.	4.65772	8.75307	5.06703	95
chr11	49947578	49947694	SMCHD1-ChIP_peak_988	27	.	3.78131	5.98449	2.773	77
chr11	50027135	50027250	SMCHD1-ChIP_peak_989	49	.	4.94311	8.6372	4.98104	48
chr11	50035462	50035668	SMCHD1-ChIP_peak_990	41	.	4.43051	7.71327	4.19024	93
chr11	50078872	50079033	SMCHD1-ChIP_peak_991	37	.	4.1402	7.17258	3.71894	82
chr11	50092164	50092273	SMCHD1-ChIP_peak_992	24	.	3.31992	5.55882	2.41966	101
chr11	50098163	50098306	SMCHD1-ChIP_peak_993	48	.	4.83723	8.44924	4.81698	53
chr11	50164405	50164569	SMCHD1-ChIP_peak_994	34	.	4.24556	6.80914	3.43592	92
chr11	50246339	50246525	SMCHD1-ChIP_peak_995	35	.	4.33878	6.97117	3.57175	17
chr11	50384241	50384362	SMCHD1-ChIP_peak_996	95	.	5.89783	13.78	9.56461	67
chr11	50452340	50452459	SMCHD1-ChIP_peak_997	40	.	3.9424	7.595	4.08435	69
chr11	50488276	50488400	SMCHD1-ChIP_peak_998	54	.	4.42579	9.21217	5.47576	38
chr11	50491712	50491957	SMCHD1-ChIP_peak_999	24	.	3.5668	5.59211	2.44512	140
chr11	50538566	50538709	SMCHD1-ChIP_peak_1000	31	.	3.90207	6.45861	3.13389	83
chr11	50655609	50655736	SMCHD1-ChIP_peak_1001	25	.	3.64193	5.73043	2.55731	80
chr11	51411181	51411297	SMCHD1-ChIP_peak_1002	48	.	2.78398	8.50565	4.8673	48
chr11	51784223	51784363	SMCHD1-ChIP_peak_1003	38	.	1.90211	7.31208	3.8443	30
chr11	52381253	52381409	SMCHD1-ChIP_peak_1004	41	.	2.6105	7.70704	4.1845	78
chr11	52535089	52535211	SMCHD1-ChIP_peak_1005	40	.	2.64479	7.55422	4.05184	26
chr11	53324598	53324709	SMCHD1-ChIP_peak_1006	103	.	2.20112	14.6112	10.3198	34
chr11	53531290	53531406	SMCHD1-ChIP_peak_1007	38	.	3.82479	7.34136	3.86816	85
chr11	53662463	53662569	SMCHD1-ChIP_peak_1008	86	.	1.98999	12.7875	8.66054	51
chr11	54018136	54018344	SMCHD1-ChIP_peak_1009	16	.	2.39742	4.47095	1.6604	73
chr11	54558560	54558697	SMCHD1-ChIP_peak_1010	74	.	5.71431	11.4584	7.45933	83
chr11	54732359	54732486	SMCHD1-ChIP_peak_1011	82	.	5.40385	12.3421	8.25971	74
chr11	54831911	54832041	SMCHD1-ChIP_peak_1012	77	.	5.65651	11.7287	7.70265	51
chr11	54869705	54869872	SMCHD1-ChIP_peak_1013	34	.	3.96391	6.83716	3.45898	138
chr11	54979749	54979855	SMCHD1-ChIP_peak_1014	40	.	4.36928	7.60037	4.08932	24
chr11	55005443	55005549	SMCHD1-ChIP_peak_1015	35	.	4.00407	6.91407	3.52312	24
chr11	55273684	55273826	SMCHD1-ChIP_peak_1016	49	.	4.72065	8.55564	4.90987	93
chr11	55484147	55484253	SMCHD1-ChIP_peak_1017	30	.	2.56859	6.32281	3.01979	14
chr11	55538121	55538266	SMCHD1-ChIP_peak_1018	25	.	3.76879	5.71801	2.54561	73
chr11	55555602	55555708	SMCHD1-ChIP_peak_1019	23	.	3.62008	5.45684	2.33564	68
chr11	55714795	55714901	SMCHD1-ChIP_peak_1020	18	.	3.39909	4.84876	1.89562	11
chr11	55730930	55731076	SMCHD1-ChIP_peak_1021	38	.	4.20651	7.29732	3.83059	45
chr11	55756660	55756835	SMCHD1-ChIP_peak_1022	29	.	3.93179	6.25525	2.96304	86
chr11	55759062	55759177	SMCHD1-ChIP_peak_1023	23	.	3.63031	5.47492	2.35222	97
chr11	55840152	55840294	SMCHD1-ChIP_peak_1024	35	.	4.06586	7.03183	3.59964	102
chr11	55872530	55872657	SMCHD1-ChIP_peak_1025	51	.	4.69484	8.82444	5.12818	67
chr11	55872781	55872941	SMCHD1-ChIP_peak_1026	19	.	3.30351	4.88943	1.93136	67
chr11	55874329	55874533	SMCHD1-ChIP_peak_1027	35	.	4.00407	6.91407	3.52312	101
chr11	55893654	55893792	SMCHD1-ChIP_peak_1028	37	.	4.32324	7.22759	3.7689	39
chr11	55899285	55899410	SMCHD1-ChIP_peak_1029	30	.	3.88144	6.42019	3.09872	28
chr11	56048428	56048554	SMCHD1-ChIP_peak_1030	29	.	3.943	6.27528	2.9819	38
chr11	56110381	56110487	SMCHD1-ChIP_peak_1031	27	.	3.75056	5.9287	2.72712	87
chr11	56117580	56117726	SMCHD1-ChIP_peak_1032	34	.	4.23257	6.78647	3.4161	69
chr11	56402253	56402497	SMCHD1-ChIP_peak_1033	58	.	4.91649	9.57851	5.80049	98
chr11	56436676	56436825	SMCHD1-ChIP_peak_1034	29	.	3.52741	6.21388	2.92518	55
chr11	56497408	56497593	SMCHD1-ChIP_peak_1035	54	.	4.88842	9.19291	5.45776	91
chr11	56591944	56592096	SMCHD1-ChIP_peak_1036	30	.	3.96561	6.31562	3.01424	56
chr11	57076691	57076798	SMCHD1-ChIP_peak_1037	117	.	3.56318	16.2017	11.7883	22
chr11	59550539	59550744	SMCHD1-ChIP_peak_1038	211	.	8.75563	26.2276	21.1871	102
chr11	59550936	59551130	SMCHD1-ChIP_peak_1039	202	.	9.05668	25.2254	20.2383	96
chr11	59551226	59551447	SMCHD1-ChIP_peak_1040	127	.	7.6756	17.2929	12.7992	56
chr11	59551731	59551890	SMCHD1-ChIP_peak_1041	168	.	8.9037	21.6401	16.8572	89
chr11	59556389	59556566	SMCHD1-ChIP_peak_1042	152	.	7.76287	19.9141	15.2332	77
chr11	59557477	59557623	SMCHD1-ChIP_peak_1043	110	.	7.16887	15.4164	11.0568	62
chr11	59560265	59560485	SMCHD1-ChIP_peak_1044	308	.	12.7793	36.3536	30.8606	101
chr11	59566289	59566536	SMCHD1-ChIP_peak_1045	192	.	7.8848	24.2168	19.2775	108
chr11	59632582	59632792	SMCHD1-ChIP_peak_1046	525	.	6.84755	58.8314	52.5217	106
chr11	59672290	59672421	SMCHD1-ChIP_peak_1047	114	.	4.63027	15.8191	11.4307	45
chr11	60170496	60170626	SMCHD1-ChIP_peak_1048	15	.	3.10515	4.3339	1.54579	82
chr11	60334183	60334302	SMCHD1-ChIP_peak_1049	35	.	4.2007	7.0067	3.58496	63
chr11	60363601	60363818	SMCHD1-ChIP_peak_1050	35	.	3.73491	6.89301	3.5051	62
chr11	60418949	60419084	SMCHD1-ChIP_peak_1051	59	.	3.21645	9.77221	5.96191	60
chr11	62841537	62841702	SMCHD1-ChIP_peak_1052	66	.	5.61042	10.519	6.62049	62
chr11	63024219	63024325	SMCHD1-ChIP_peak_1053	50	.	4.98704	8.71479	5.0367	40
chr11	65437143	65437290	SMCHD1-ChIP_peak_1054	129	.	7.79225	17.5098	12.9898	59
chr11	66348080	66348260	SMCHD1-ChIP_peak_1055	146	.	6.84733	19.34	14.6986	84
chr11	67799917	67800044	SMCHD1-ChIP_peak_1056	57	.	5.26853	9.55093	5.77965	59
chr11	68460142	68460248	SMCHD1-ChIP_peak_1057	50	.	4.95861	8.66461	5.00461	56
chr11	69404748	69404916	SMCHD1-ChIP_peak_1058	73	.	4.30964	11.3589	7.38016	85
chr11	69842233	69842340	SMCHD1-ChIP_peak_1059	42	.	4.66333	7.82975	4.29362	16
chr11	69915627	69915762	SMCHD1-ChIP_peak_1060	53	.	4.82214	9.06744	5.34786	52
chr11	69918951	69919087	SMCHD1-ChIP_peak_1061	68	.	5.54075	10.7606	6.83912	68
chr11	70650342	70650602	SMCHD1-ChIP_peak_1062	323	.	8.76789	37.8595	32.314	147
chr11	70731195	70731301	SMCHD1-ChIP_peak_1063	35	.	4.36366	7.01423	3.58496	84
chr11	70755606	70755903	SMCHD1-ChIP_peak_1064	101	.	6.83954	14.3645	10.1005	93
chr11	70771337	70771443	SMCHD1-ChIP_peak_1065	37	.	4.1402	7.17258	3.71894	86
chr11	71639214	71639453	SMCHD1-ChIP_peak_1066	85	.	6.12399	12.6183	8.5056	135
chr11	73484564	73484718	SMCHD1-ChIP_peak_1067	15	.	3.10515	4.3339	1.54579	3
chr11	76235441	76235638	SMCHD1-ChIP_peak_1068	43	.	3.24119	7.94591	4.37607	75
chr11	76235718	76236009	SMCHD1-ChIP_peak_1069	322	.	12.4634	37.7585	32.2172	146
chr11	77671085	77671195	SMCHD1-ChIP_peak_1070	57	.	4.15638	9.48127	5.71679	75
chr11	79558179	79558317	SMCHD1-ChIP_peak_1071	15	.	3.10515	4.3339	1.54579	14
chr11	80519115	80519221	SMCHD1-ChIP_peak_1072	23	.	3.69577	5.35591	2.30657	66
chr11	80836812	80836932	SMCHD1-ChIP_peak_1073	50	.	4.98704	8.71479	5.0367	47
chr11	81009131	81009250	SMCHD1-ChIP_peak_1074	29	.	4.05197	6.20696	2.92368	26
chr11	81036275	81036381	SMCHD1-ChIP_peak_1075	23	.	3.70733	5.37544	2.31293	9
chr11	81045451	81045557	SMCHD1-ChIP_peak_1076	37	.	4.1402	7.17258	3.71894	27
chr11	81612200	81612398	SMCHD1-ChIP_peak_1077	23	.	3.71896	5.39508	2.31293	21
chr11	81730716	81730932	SMCHD1-ChIP_peak_1078	35	.	4.36366	7.01423	3.58496	78
chr11	81744812	81744951	SMCHD1-ChIP_peak_1079	23	.	3.74028	5.43104	2.31293	45
chr11	81845074	81845242	SMCHD1-ChIP_peak_1080	97	.	6.2103	14.0148	9.77537	89
chr11	81917066	81917172	SMCHD1-ChIP_peak_1081	41	.	4.56282	7.65336	4.13649	31
chr11	83499793	83499959	SMCHD1-ChIP_peak_1082	35	.	2.9186	6.90912	3.51849	79
chr11	83507698	83507866	SMCHD1-ChIP_peak_1083	89	.	5.39486	13.0667	8.91747	88
chr11	84091251	84091373	SMCHD1-ChIP_peak_1084	42	.	4.67535	7.85077	4.29489	72
chr11	91259343	91259456	SMCHD1-ChIP_peak_1085	139	.	8.10394	18.5822	13.9877	56
chr11	91336745	91336911	SMCHD1-ChIP_peak_1086	50	.	3.9832	8.77581	5.08476	82
chr11	92412646	92412811	SMCHD1-ChIP_peak_1087	69	.	3.39032	10.9084	6.97413	75
chr11	92528315	92528495	SMCHD1-ChIP_peak_1088	25	.	3.62267	5.69507	2.52579	136
chr11	93514377	93514489	SMCHD1-ChIP_peak_1089	64	.	3.70422	10.3676	6.49834	19
chr11	93543309	93543486	SMCHD1-ChIP_peak_1090	74	.	4.97987	11.4121	7.42573	82
chr11	97670986	97671142	SMCHD1-ChIP_peak_1091	81	.	5.69277	12.1822	8.11607	63
chr11	97730989	97731121	SMCHD1-ChIP_peak_1092	107	.	5.05268	15.1062	10.7747	68
chr11	98522512	98522680	SMCHD1-ChIP_peak_1093	44	.	3.81002	8.08843	4.49527	81
chr11	98704894	98705000	SMCHD1-ChIP_peak_1094	35	.	2.9186	6.90912	3.51849	16
chr11	99422457	99422622	SMCHD1-ChIP_peak_1095	65	.	3.90424	10.471	6.58677	78
chr11	100204240	100204406	SMCHD1-ChIP_peak_1096	54	.	3.47271	9.12892	5.40191	85
chr11	100903653	100903819	SMCHD1-ChIP_peak_1097	35	.	2.9186	6.90912	3.51849	87
chr11	102342282	102342453	SMCHD1-ChIP_peak_1098	50	.	3.9832	8.77581	5.08476	81
chr11	104409911	104410079	SMCHD1-ChIP_peak_1099	83	.	4.84912	12.4707	8.36931	87
chr11	105482827	105482933	SMCHD1-ChIP_peak_1100	66	.	5.61042	10.519	6.62049	76
chr11	107017611	107017841	SMCHD1-ChIP_peak_1101	66	.	5.61042	10.519	6.62049	81
chr11	107018084	107018303	SMCHD1-ChIP_peak_1102	66	.	5.61042	10.519	6.62049	100
chr11	107019121	107019324	SMCHD1-ChIP_peak_1103	83	.	6.2338	12.416	8.31966	97
chr11	110929014	110929182	SMCHD1-ChIP_peak_1104	73	.	4.30964	11.3589	7.38016	81
chr11	115295448	115295616	SMCHD1-ChIP_peak_1105	100	.	4.90407	14.3303	10.0673	81
chr11	116216956	116217075	SMCHD1-ChIP_peak_1106	42	.	4.67535	7.85077	4.29489	66
chr11	116224507	116224644	SMCHD1-ChIP_peak_1107	50	.	4.98704	8.71479	5.0367	67
chr11	116276677	116276838	SMCHD1-ChIP_peak_1108	35	.	4.36366	7.01423	3.58496	88
chr11	118145472	118145689	SMCHD1-ChIP_peak_1109	101	.	6.85718	14.3969	10.1217	121
chr11	118146087	118146209	SMCHD1-ChIP_peak_1110	42	.	4.67535	7.85077	4.29489	77
chr11	118171740	118171877	SMCHD1-ChIP_peak_1111	74	.	5.92211	11.4565	7.4576	71
chr11	124628004	124628178	SMCHD1-ChIP_peak_1112	40	.	2.49529	7.58748	4.08109	81
chr11	131342249	131342368	SMCHD1-ChIP_peak_1113	49	.	4.57409	8.59141	4.94234	28
chr11	133064574	133064680	SMCHD1-ChIP_peak_1114	35	.	4.36366	7.01423	3.58496	52
chr11	133082499	133082605	SMCHD1-ChIP_peak_1115	81	.	5.18737	12.231	8.15795	31
chr11	133082761	133082879	SMCHD1-ChIP_peak_1116	35	.	4.36366	7.01423	3.58496	77
chr11	133206629	133206737	SMCHD1-ChIP_peak_1117	50	.	4.98704	8.71479	5.0367	51
chr11	133640526	133640696	SMCHD1-ChIP_peak_1118	49	.	3.51382	8.54684	4.90283	80
chr11	133947411	133947558	SMCHD1-ChIP_peak_1119	170	.	9.03901	21.8947	17.0892	69
chr11	134403916	134404024	SMCHD1-ChIP_peak_1120	42	.	2.8094	7.75741	4.22974	83
chr11	134656772	134656899	SMCHD1-ChIP_peak_1121	86	.	4.60686	12.8174	8.68775	54
chr11	135076396	135076619	SMCHD1-ChIP_peak_1122	53	.	4.35739	9.06318	5.3442	178
chr12	10070	10244	SMCHD1-ChIP_peak_1123	15	.	1.42063	4.32872	1.54579	1
chr12	31366	31519	SMCHD1-ChIP_peak_1124	70	.	4.50275	10.9437	7.00309	76
chr12	67158	67274	SMCHD1-ChIP_peak_1125	50	.	4.95861	8.66461	5.00461	37
chr12	2752745	2752885	SMCHD1-ChIP_peak_1126	50	.	4.65772	8.75307	5.06703	74
chr12	4031057	4031413	SMCHD1-ChIP_peak_1127	33	.	3.26938	6.73845	3.37826	15
chr12	8396684	8396998	SMCHD1-ChIP_peak_1128	155	.	7.05482	20.2911	15.5897	153
chr12	10087474	10087580	SMCHD1-ChIP_peak_1129	34	.	3.00968	6.82229	3.44633	20
chr12	10504388	10504560	SMCHD1-ChIP_peak_1130	54	.	3.22321	9.1625	5.43145	85
chr12	10526083	10526255	SMCHD1-ChIP_peak_1131	55	.	3.0502	9.29905	5.55205	81
chr12	11624367	11624498	SMCHD1-ChIP_peak_1132	89	.	5.95153	13.0894	8.93443	68
chr12	13661461	13661718	SMCHD1-ChIP_peak_1133	25	.	3.62267	5.69507	2.52579	122
chr12	14174632	14174797	SMCHD1-ChIP_peak_1134	49	.	3.71521	8.61973	4.96619	79
chr12	17097737	17097862	SMCHD1-ChIP_peak_1135	113	.	5.54185	15.7011	11.3199	52
chr12	18559715	18559886	SMCHD1-ChIP_peak_1136	60	.	3.7741	9.81502	6.00085	81
chr12	20551438	20551551	SMCHD1-ChIP_peak_1137	172	.	3.78166	22.0926	17.2752	62
chr12	22432885	22433037	SMCHD1-ChIP_peak_1138	65	.	5.17525	10.4258	6.54798	82
chr12	32346481	32346644	SMCHD1-ChIP_peak_1139	35	.	2.6094	6.93881	3.5443	80
chr12	32858056	32858197	SMCHD1-ChIP_peak_1140	133	.	7.24535	17.8856	13.3421	60
chr12	33736748	33736892	SMCHD1-ChIP_peak_1141	110	.	7.16887	15.4164	11.0568	87
chr12	34160949	34161070	SMCHD1-ChIP_peak_1142	88	.	6.31024	12.9647	8.8234	37
chr12	34166012	34166118	SMCHD1-ChIP_peak_1143	35	.	4.36366	7.01423	3.58496	15
chr12	34190504	34190620	SMCHD1-ChIP_peak_1144	81	.	5.69277	12.1822	8.11607	28
chr12	34340667	34340886	SMCHD1-ChIP_peak_1145	50	.	4.98704	8.71479	5.0367	135
chr12	34357046	34357153	SMCHD1-ChIP_peak_1146	42	.	4.67535	7.85077	4.29489	42
chr12	34374084	34374194	SMCHD1-ChIP_peak_1147	42	.	4.67535	7.85077	4.29489	82
chr12	35614932	35615064	SMCHD1-ChIP_peak_1148	78	.	1.73851	11.8573	7.82132	60
chr12	37056584	37056693	SMCHD1-ChIP_peak_1149	18	.	2.23663	4.78154	1.8393	26
chr12	37518939	37519046	SMCHD1-ChIP_peak_1150	38	.	3.41799	7.34779	3.87225	85
chr12	37571366	37571476	SMCHD1-ChIP_peak_1151	50	.	4.98704	8.71479	5.0367	59
chr12	38138765	38138924	SMCHD1-ChIP_peak_1152	91	.	6.30397	13.3667	9.18904	88
chr12	38316582	38316741	SMCHD1-ChIP_peak_1153	104	.	6.60872	14.8024	10.4968	77
chr12	40146267	40146481	SMCHD1-ChIP_peak_1154	105	.	5.36866	14.8726	10.5611	90
chr12	40146653	40146799	SMCHD1-ChIP_peak_1155	77	.	4.16453	11.8244	7.79089	92
chr12	40626979	40627107	SMCHD1-ChIP_peak_1156	58	.	4.91649	9.57851	5.80049	55
chr12	40830791	40830903	SMCHD1-ChIP_peak_1157	83	.	6.2338	12.416	8.31966	21
chr12	41656241	41656356	SMCHD1-ChIP_peak_1158	154	.	5.59608	20.1363	15.4444	75
chr12	42051647	42051753	SMCHD1-ChIP_peak_1159	88	.	6.31024	12.9647	8.8234	82
chr12	44791028	44791214	SMCHD1-ChIP_peak_1160	255	.	10.3505	30.8421	25.5771	95
chr12	44948757	44948994	SMCHD1-ChIP_peak_1161	247	.	11.1569	29.9948	24.7689	133
chr12	45056190	45056358	SMCHD1-ChIP_peak_1162	57	.	4.15638	9.48127	5.71679	89
chr12	45972824	45973002	SMCHD1-ChIP_peak_1163	233	.	3.21478	28.4765	23.324	73
chr12	52372447	52372559	SMCHD1-ChIP_peak_1164	30	.	3.88144	6.42019	3.09872	15
chr12	52761327	52761479	SMCHD1-ChIP_peak_1165	201	.	8.52522	25.1705	20.1905	82
chr12	55019901	55020009	SMCHD1-ChIP_peak_1166	42	.	4.67535	7.85077	4.29489	88
chr12	55441372	55441524	SMCHD1-ChIP_peak_1167	110	.	7.16887	15.4164	11.0568	68
chr12	56190320	56190429	SMCHD1-ChIP_peak_1168	57	.	5.26853	9.55093	5.77965	58
chr12	58369007	58369168	SMCHD1-ChIP_peak_1169	39	.	3.63684	7.4199	3.93322	74
chr12	62147273	62147433	SMCHD1-ChIP_peak_1170	53	.	4.35739	9.06318	5.3442	79
chr12	63517347	63517517	SMCHD1-ChIP_peak_1171	173	.	5.31602	22.2016	17.378	86
chr12	67068858	67069284	SMCHD1-ChIP_peak_1172	50	.	4.98704	8.71479	5.0367	32
chr12	67069510	67069645	SMCHD1-ChIP_peak_1173	60	.	5.24913	9.86421	6.04242	94
chr12	68450284	68450448	SMCHD1-ChIP_peak_1174	120	.	7.48056	16.4543	12.0157	75
chr12	72792014	72792123	SMCHD1-ChIP_peak_1175	35	.	4.36366	7.01423	3.58496	64
chr12	72818616	72818760	SMCHD1-ChIP_peak_1176	42	.	4.67535	7.85077	4.29489	77
chr12	72975090	72975196	SMCHD1-ChIP_peak_1177	37	.	4.1402	7.17258	3.71894	45
chr12	74673023	74673187	SMCHD1-ChIP_peak_1178	97	.	6.2103	14.0148	9.77537	82
chr12	74703932	74704103	SMCHD1-ChIP_peak_1179	25	.	2.77816	5.76223	2.5803	90
chr12	77468748	77468919	SMCHD1-ChIP_peak_1180	112	.	6.01735	15.6686	11.2913	82
chr12	79632248	79632418	SMCHD1-ChIP_peak_1181	36	.	2.22111	7.06937	3.6342	89
chr12	82113011	82113182	SMCHD1-ChIP_peak_1182	44	.	2.71438	8.02459	4.44006	85
chr12	85738448	85738615	SMCHD1-ChIP_peak_1183	60	.	4.56488	9.82745	6.01005	78
chr12	86566531	86566640	SMCHD1-ChIP_peak_1184	52	.	2.85358	8.99714	5.2854	19
chr12	87315563	87315772	SMCHD1-ChIP_peak_1185	143	.	7.56391	19.0148	14.3956	113
chr12	89190878	89191049	SMCHD1-ChIP_peak_1186	37	.	2.54524	7.25542	3.79352	83
chr12	92249367	92249534	SMCHD1-ChIP_peak_1187	28	.	2.65441	6.02261	2.80582	81
chr12	95363178	95363340	SMCHD1-ChIP_peak_1188	43	.	3.24119	7.94591	4.37607	80
chr12	95741429	95741536	SMCHD1-ChIP_peak_1189	49	.	3.2313	8.55356	4.90808	21
chr12	96035928	96036139	SMCHD1-ChIP_peak_1190	248	.	11.2208	30.1167	24.8806	100
chr12	96101104	96101283	SMCHD1-ChIP_peak_1191	334	.	4.32654	39.0773	33.4935	91
chr12	96664707	96664840	SMCHD1-ChIP_peak_1192	125	.	2.18162	17.0741	12.5915	81
chr12	98503427	98503638	SMCHD1-ChIP_peak_1193	436	.	15.8962	49.5838	43.6052	105
chr12	98504193	98504350	SMCHD1-ChIP_peak_1194	192	.	9.66239	24.1772	19.2411	88
chr12	99246986	99247092	SMCHD1-ChIP_peak_1195	35	.	4.36366	7.01423	3.58496	61
chr12	100124877	100125044	SMCHD1-ChIP_peak_1196	113	.	5.54185	15.7011	11.3199	83
chr12	101103119	101103291	SMCHD1-ChIP_peak_1197	76	.	3.93573	11.6588	7.64033	82
chr12	101104568	101104737	SMCHD1-ChIP_peak_1198	83	.	4.84912	12.4707	8.36931	80
chr12	102879345	102879461	SMCHD1-ChIP_peak_1199	74	.	4.97987	11.4121	7.42573	59
chr12	102958299	102958453	SMCHD1-ChIP_peak_1200	30	.	3.88144	6.42019	3.09872	65
chr12	109020903	109021049	SMCHD1-ChIP_peak_1201	42	.	4.67535	7.85077	4.29489	53
chr12	111325850	111326057	SMCHD1-ChIP_peak_1202	27	.	3.93025	5.99805	2.78529	42
chr12	112442768	112442942	SMCHD1-ChIP_peak_1203	35	.	2.2889	6.88739	3.50361	84
chr12	114485171	114485285	SMCHD1-ChIP_peak_1204	19	.	3.11242	4.92919	1.96156	74
chr12	114872983	114873151	SMCHD1-ChIP_peak_1205	120	.	7.48056	16.4543	12.0157	83
chr12	118707689	118707835	SMCHD1-ChIP_peak_1206	18	.	3.03193	4.76572	1.8269	88
chr12	119061287	119061425	SMCHD1-ChIP_peak_1207	50	.	4.98704	8.71479	5.0367	81
chr12	119989853	119989989	SMCHD1-ChIP_peak_1208	35	.	4.36366	7.01423	3.58496	92
chr12	121352531	121352663	SMCHD1-ChIP_peak_1209	37	.	4.1402	7.17258	3.71894	54
chr12	122390208	122390375	SMCHD1-ChIP_peak_1210	97	.	6.2103	14.0148	9.77537	73
chr12	123452749	123453157	SMCHD1-ChIP_peak_1211	262	.	4.72858	31.5255	26.2291	89
chr12	124921693	124921909	SMCHD1-ChIP_peak_1212	181	.	9.3507	23.0289	18.1573	77
chr12	124927263	124927484	SMCHD1-ChIP_peak_1213	260	.	11.5325	31.3416	26.0535	97
chr12	124927774	124927996	SMCHD1-ChIP_peak_1214	320	.	13.091	37.6333	32.0947	129
chr12	124939563	124939762	SMCHD1-ChIP_peak_1215	196	.	7.27367	24.6561	19.6958	102
chr12	124939920	124940092	SMCHD1-ChIP_peak_1216	124	.	6.98658	16.8938	12.422	66
chr12	125186138	125186326	SMCHD1-ChIP_peak_1217	73	.	5.43401	11.2941	7.32053	136
chr12	125331150	125331262	SMCHD1-ChIP_peak_1218	66	.	5.61042	10.519	6.62049	47
chr12	127291703	127291868	SMCHD1-ChIP_peak_1219	148	.	4.74001	19.5436	14.8927	87
chr12	129303215	129303546	SMCHD1-ChIP_peak_1220	120	.	7.48056	16.4543	12.0157	196
chr12	130014038	130014191	SMCHD1-ChIP_peak_1221	110	.	7.16887	15.4164	11.0568	43
chr12	130017653	130017759	SMCHD1-ChIP_peak_1222	42	.	4.67535	7.85077	4.29489	27
chr12	130031605	130031861	SMCHD1-ChIP_peak_1223	120	.	7.48056	16.4543	12.0157	162
chr12	130042412	130042520	SMCHD1-ChIP_peak_1224	37	.	4.1402	7.17258	3.71894	49
chr12	130162724	130162830	SMCHD1-ChIP_peak_1225	50	.	4.98704	8.71479	5.0367	37
chr12	130535673	130535839	SMCHD1-ChIP_peak_1226	57	.	2.5651	9.56088	5.78861	78
chr12	131046031	131046952	SMCHD1-ChIP_peak_1227	92	.	6.54549	13.3964	9.20711	289
chr12	131306604	131306713	SMCHD1-ChIP_peak_1228	30	.	3.88144	6.42019	3.09872	15
chr12	131392786	131393103	SMCHD1-ChIP_peak_1229	124	.	6.98658	16.8938	12.422	92
chr12	131393166	131393296	SMCHD1-ChIP_peak_1230	29	.	4.05197	6.20696	2.92368	99
chr12	131513017	131513187	SMCHD1-ChIP_peak_1231	25	.	2.27306	5.74497	2.56986	80
chr12	131588455	131588619	SMCHD1-ChIP_peak_1232	69	.	3.50761	10.9035	6.97033	71
chr12	131609173	131609279	SMCHD1-ChIP_peak_1233	50	.	4.98704	8.71479	5.0367	48
chr12	133264959	133265229	SMCHD1-ChIP_peak_1234	40	.	1.4797	7.53052	4.03275	108
chr12_GL877875v1_alt	83	242	SMCHD1-ChIP_peak_1235	13	.	1.41818	4.121	1.39123	0
chr12_GL877875v1_alt	21378	21504	SMCHD1-ChIP_peak_1236	38	.	3.12543	7.37643	3.8971	58
chr12_GL877875v1_alt	61148	61277	SMCHD1-ChIP_peak_1237	66	.	5.61042	10.519	6.62049	86
chr13	16005321	16005449	SMCHD1-ChIP_peak_1238	38	.	3.12543	7.37643	3.8971	46
chr13	16065047	16065153	SMCHD1-ChIP_peak_1239	46	.	2.2918	8.20909	4.60332	39
chr13	16067994	16068192	SMCHD1-ChIP_peak_1240	49	.	2.74102	8.64126	4.98441	94
chr13	16082938	16083092	SMCHD1-ChIP_peak_1241	59	.	3.31801	9.73098	5.92672	86
chr13	16090915	16091042	SMCHD1-ChIP_peak_1242	62	.	2.93681	10.1167	6.27287	90
chr13	16097775	16097920	SMCHD1-ChIP_peak_1243	55	.	3.97235	9.29816	5.55205	91
chr13	16109838	16109969	SMCHD1-ChIP_peak_1244	98	.	3.18904	14.0451	9.80196	75
chr13	16111877	16111992	SMCHD1-ChIP_peak_1245	49	.	2.27774	8.58264	4.93486	52
chr13	16112621	16112738	SMCHD1-ChIP_peak_1246	60	.	2.52596	9.89272	6.06849	88
chr13	16114652	16114759	SMCHD1-ChIP_peak_1247	147	.	2.65034	19.3892	14.7459	57
chr13	16115176	16115324	SMCHD1-ChIP_peak_1248	36	.	1.91356	7.0345	3.60185	22
chr13	16115617	16115768	SMCHD1-ChIP_peak_1249	85	.	2.6049	12.6733	8.55733	90
chr13	16116658	16116844	SMCHD1-ChIP_peak_1250	52	.	1.94902	8.95784	5.25136	158
chr13	16117910	16118207	SMCHD1-ChIP_peak_1251	121	.	2.28799	16.6154	12.1642	240
chr13	16118770	16118935	SMCHD1-ChIP_peak_1252	116	.	2.46435	16.0114	11.6083	72
chr13	16122156	16122339	SMCHD1-ChIP_peak_1253	103	.	2.2236	14.5906	10.3002	72
chr13	16122812	16122950	SMCHD1-ChIP_peak_1254	74	.	2.17104	11.4883	7.48723	81
chr13	16123084	16123303	SMCHD1-ChIP_peak_1255	107	.	2.07888	15.0851	10.756	176
chr13	16124106	16124220	SMCHD1-ChIP_peak_1256	63	.	2.09242	10.2401	6.38437	73
chr13	16125586	16125791	SMCHD1-ChIP_peak_1257	75	.	2.2112	11.6015	7.58798	106
chr13	16126328	16126617	SMCHD1-ChIP_peak_1258	25	.	1.75126	5.73031	2.55725	30
chr13	16127852	16128182	SMCHD1-ChIP_peak_1259	80	.	1.91658	12.1213	8.06345	93
chr13	16128538	16128756	SMCHD1-ChIP_peak_1260	44	.	1.794	8.08635	4.49527	88
chr13	16129430	16129552	SMCHD1-ChIP_peak_1261	63	.	2.04985	10.154	6.30738	82
chr13	16130828	16130954	SMCHD1-ChIP_peak_1262	68	.	2.13887	10.7312	6.81277	70
chr13	16132911	16133085	SMCHD1-ChIP_peak_1263	57	.	2.00714	9.5084	5.7418	97
chr13	16133240	16133375	SMCHD1-ChIP_peak_1264	69	.	2.24743	10.8571	6.92791	56
chr13	16134220	16134372	SMCHD1-ChIP_peak_1265	45	.	2.09174	8.11736	4.52122	66
chr13	16134701	16134925	SMCHD1-ChIP_peak_1266	32	.	1.83664	6.63277	3.28737	198
chr13	16135247	16135513	SMCHD1-ChIP_peak_1267	94	.	2.26337	13.6388	9.4317	175
chr13	16135882	16136141	SMCHD1-ChIP_peak_1268	54	.	1.74872	9.22389	5.48567	96
chr13	16137099	16137296	SMCHD1-ChIP_peak_1269	47	.	1.90799	8.356	4.73358	29
chr13	16137647	16137760	SMCHD1-ChIP_peak_1270	53	.	2.16194	9.1079	5.38537	67
chr13	16138495	16138757	SMCHD1-ChIP_peak_1271	143	.	2.57204	19.0167	14.3974	142
chr13	16140700	16140870	SMCHD1-ChIP_peak_1272	15	.	1.60144	4.32148	1.54579	149
chr13	16141427	16141812	SMCHD1-ChIP_peak_1273	58	.	1.91553	9.58655	5.80696	100
chr13	16142375	16142497	SMCHD1-ChIP_peak_1274	20	.	1.60457	5.09435	2.08485	17
chr13	16143536	16143730	SMCHD1-ChIP_peak_1275	74	.	1.92869	11.3833	7.40209	115
chr13	16144349	16144522	SMCHD1-ChIP_peak_1276	15	.	1.6148	4.25403	1.50257	104
chr13	16144857	16144996	SMCHD1-ChIP_peak_1277	73	.	2.00572	11.3065	7.33217	65
chr13	16145152	16145524	SMCHD1-ChIP_peak_1278	53	.	1.93476	9.03785	5.32352	98
chr13	16145725	16145982	SMCHD1-ChIP_peak_1279	30	.	1.73129	6.35206	3.04616	104
chr13	16148756	16148998	SMCHD1-ChIP_peak_1280	97	.	2.28472	14.01	9.77449	69
chr13	16149345	16149536	SMCHD1-ChIP_peak_1281	49	.	1.9787	8.61406	4.96225	92
chr13	16150561	16150743	SMCHD1-ChIP_peak_1282	59	.	1.79809	9.79196	5.98054	123
chr13	16152469	16152707	SMCHD1-ChIP_peak_1283	99	.	2.22838	14.2135	9.95889	74
chr13	16153044	16153241	SMCHD1-ChIP_peak_1284	28	.	1.7004	6.03177	2.81437	65
chr13	16153883	16154009	SMCHD1-ChIP_peak_1285	81	.	2.20377	12.1703	8.10825	46
chr13	16154859	16155275	SMCHD1-ChIP_peak_1286	46	.	1.76991	8.21597	4.60954	93
chr13	16155738	16155920	SMCHD1-ChIP_peak_1287	108	.	2.2397	15.1402	10.8065	137
chr13	16156621	16156793	SMCHD1-ChIP_peak_1288	114	.	2.47274	15.8366	11.4473	113
chr13	16157891	16158002	SMCHD1-ChIP_peak_1289	47	.	1.99495	8.3503	4.72838	59
chr13	16158809	16158931	SMCHD1-ChIP_peak_1290	13	.	1.53356	4.12082	1.39105	0
chr13	16159120	16159301	SMCHD1-ChIP_peak_1291	68	.	2.03461	10.7916	6.8671	97
chr13	16159584	16159773	SMCHD1-ChIP_peak_1292	136	.	2.52845	18.1763	13.6159	52
chr13	16160080	16160226	SMCHD1-ChIP_peak_1293	40	.	1.83605	7.58373	4.07798	82
chr13	16160720	16160894	SMCHD1-ChIP_peak_1294	35	.	1.6631	6.88716	3.50361	56
chr13	16161263	16161380	SMCHD1-ChIP_peak_1295	74	.	1.92869	11.3833	7.40209	55
chr13	16162076	16162359	SMCHD1-ChIP_peak_1296	67	.	2.16526	10.6979	6.78122	188
chr13	16162938	16163083	SMCHD1-ChIP_peak_1297	72	.	2.249	11.2111	7.24758	94
chr13	16163344	16163458	SMCHD1-ChIP_peak_1298	99	.	2.37764	14.2365	9.98038	61
chr13	16164591	16164738	SMCHD1-ChIP_peak_1299	120	.	2.22384	16.4579	12.0192	75
chr13	16175496	16175647	SMCHD1-ChIP_peak_1300	140	.	3.80892	18.6015	14.0057	74
chr13	16177734	16177870	SMCHD1-ChIP_peak_1301	60	.	3.05673	9.91588	6.08868	45
chr13	16202875	16202983	SMCHD1-ChIP_peak_1302	81	.	3.85672	12.1959	8.12771	58
chr13	16211600	16211706	SMCHD1-ChIP_peak_1303	40	.	3.18407	7.55739	4.05368	46
chr13	16214676	16214799	SMCHD1-ChIP_peak_1304	225	.	4.94157	27.6959	22.5798	72
chr13	16228881	16228996	SMCHD1-ChIP_peak_1305	87	.	2.73408	12.8834	8.74873	40
chr13	16231630	16231780	SMCHD1-ChIP_peak_1306	54	.	1.95181	9.1498	5.42112	119
chr13	16232498	16232613	SMCHD1-ChIP_peak_1307	90	.	2.98552	13.1943	9.03324	41
chr13	16235821	16235927	SMCHD1-ChIP_peak_1308	64	.	2.5614	10.2721	6.41466	37
chr13	16236843	16236956	SMCHD1-ChIP_peak_1309	68	.	2.6367	10.7703	6.84774	49
chr13	16238309	16238428	SMCHD1-ChIP_peak_1310	57	.	2.29377	9.52522	5.75716	55
chr13	16239551	16239769	SMCHD1-ChIP_peak_1311	45	.	1.90426	8.16481	4.56322	142
chr13	16242616	16242734	SMCHD1-ChIP_peak_1312	90	.	2.59736	13.2122	9.04977	74
chr13	16245722	16245847	SMCHD1-ChIP_peak_1313	156	.	3.63238	20.3046	15.6025	68
chr13	16246359	16246543	SMCHD1-ChIP_peak_1314	32	.	1.75032	6.60905	3.26559	105
chr13	16250565	16250740	SMCHD1-ChIP_peak_1315	21	.	1.65718	5.14315	2.12692	144
chr13	16251000	16251214	SMCHD1-ChIP_peak_1316	21	.	1.56251	5.21821	2.18759	23
chr13	16516514	16516625	SMCHD1-ChIP_peak_1317	74	.	3.70965	11.4048	7.42133	65
chr13	16794057	16794180	SMCHD1-ChIP_peak_1318	57	.	2.92318	9.49884	5.73295	40
chr13	16799914	16800034	SMCHD1-ChIP_peak_1319	24	.	2.38574	5.60632	2.45739	49
chr13	16895482	16895588	SMCHD1-ChIP_peak_1320	70	.	3.29101	10.9399	7.00104	76
chr13	17061515	17061690	SMCHD1-ChIP_peak_1321	17	.	2.08876	4.60465	1.75788	56
chr13	17136797	17136926	SMCHD1-ChIP_peak_1322	28	.	2.18938	6.12072	2.89214	28
chr13	17225441	17225549	SMCHD1-ChIP_peak_1323	17	.	1.7244	4.5821	1.75085	2
chr13	17232166	17232361	SMCHD1-ChIP_peak_1324	27	.	2.26317	5.93274	2.73055	170
chr13	17313450	17313596	SMCHD1-ChIP_peak_1325	26	.	2.64959	5.84896	2.65821	129
chr13	17417679	17417807	SMCHD1-ChIP_peak_1326	99	.	2.52834	14.1932	9.93998	52
chr13	17418348	17418481	SMCHD1-ChIP_peak_1327	34	.	1.87331	6.82572	3.44948	57
chr13	17419976	17420098	SMCHD1-ChIP_peak_1328	101	.	3.37888	14.4783	10.1965	64
chr13	17421307	17421445	SMCHD1-ChIP_peak_1329	28	.	2.25432	6.12116	2.89228	98
chr13	17424673	17424793	SMCHD1-ChIP_peak_1330	69	.	3.39032	10.9084	6.97413	53
chr13	17425445	17425591	SMCHD1-ChIP_peak_1331	78	.	2.8026	11.8484	7.81295	69
chr13	17433851	17434050	SMCHD1-ChIP_peak_1332	29	.	2.13571	6.1399	2.9087	105
chr13	17437368	17437529	SMCHD1-ChIP_peak_1333	16	.	1.90851	4.44857	1.64295	152
chr13	17450720	17450839	SMCHD1-ChIP_peak_1334	13	.	1.82915	4.0346	1.31467	65
chr13	17457511	17457621	SMCHD1-ChIP_peak_1335	75	.	3.28039	11.546	7.53744	71
chr13	17459653	17459806	SMCHD1-ChIP_peak_1336	121	.	4.49186	16.6031	12.1526	86
chr13	17462362	17462511	SMCHD1-ChIP_peak_1337	32	.	2.09091	6.56422	3.2242	95
chr13	17464434	17464571	SMCHD1-ChIP_peak_1338	110	.	4.17121	15.3514	11.0031	69
chr13	17470886	17471031	SMCHD1-ChIP_peak_1339	82	.	2.85011	12.3278	8.24682	83
chr13	17474932	17475058	SMCHD1-ChIP_peak_1340	93	.	2.40591	13.5154	9.31637	67
chr13	17475383	17475525	SMCHD1-ChIP_peak_1341	62	.	2.27622	10.0851	6.24441	74
chr13	17476123	17476260	SMCHD1-ChIP_peak_1342	29	.	1.98671	6.14444	2.91051	10
chr13	17478187	17478357	SMCHD1-ChIP_peak_1343	39	.	2.21139	7.45034	3.95882	110
chr13	17479930	17480070	SMCHD1-ChIP_peak_1344	17	.	1.79737	4.71958	1.78641	3
chr13	17480833	17481044	SMCHD1-ChIP_peak_1345	127	.	2.41462	17.2517	12.7598	159
chr13	17481713	17481824	SMCHD1-ChIP_peak_1346	21	.	1.96518	5.16309	2.14456	102
chr13	17482745	17482857	SMCHD1-ChIP_peak_1347	42	.	2.06186	7.77868	4.24844	33
chr13	17485231	17485403	SMCHD1-ChIP_peak_1348	121	.	2.92041	16.6097	12.1588	74
chr13	17487196	17487327	SMCHD1-ChIP_peak_1349	36	.	2.35083	7.1017	3.66172	35
chr13	17487446	17487553	SMCHD1-ChIP_peak_1350	39	.	2.16572	7.46697	3.97415	49
chr13	17488389	17488521	SMCHD1-ChIP_peak_1351	17	.	1.7533	4.54969	1.72223	83
chr13	17488635	17488763	SMCHD1-ChIP_peak_1352	59	.	2.33526	9.72724	5.92431	46
chr13	17489364	17489638	SMCHD1-ChIP_peak_1353	25	.	1.75126	5.73031	2.55725	184
chr13	17490869	17491051	SMCHD1-ChIP_peak_1354	70	.	2.85914	10.9717	7.02934	134
chr13	17492766	17492891	SMCHD1-ChIP_peak_1355	29	.	2.13571	6.1399	2.9087	34
chr13	17500056	17500186	SMCHD1-ChIP_peak_1356	97	.	3.24968	13.9756	9.74159	76
chr13	17500527	17500633	SMCHD1-ChIP_peak_1357	123	.	4.30443	16.7865	12.3263	47
chr13	17501867	17502160	SMCHD1-ChIP_peak_1358	131	.	2.96264	17.7097	13.1788	86
chr13	17505587	17505767	SMCHD1-ChIP_peak_1359	162	.	3.42861	20.9579	16.2083	91
chr13	17508672	17508800	SMCHD1-ChIP_peak_1360	29	.	1.91245	6.17769	2.92368	103
chr13	17510007	17510407	SMCHD1-ChIP_peak_1361	143	.	2.8472	18.9583	14.3406	298
chr13	17510865	17511029	SMCHD1-ChIP_peak_1362	96	.	3.39365	13.8778	9.65366	79
chr13	17516910	17517078	SMCHD1-ChIP_peak_1363	58	.	2.87155	9.6153	5.82235	51
chr13	17518081	17518307	SMCHD1-ChIP_peak_1364	29	.	1.69178	6.25914	2.96677	167
chr13	17519649	17519854	SMCHD1-ChIP_peak_1365	75	.	2.72644	11.5203	7.51408	122
chr13	17520945	17521087	SMCHD1-ChIP_peak_1366	84	.	2.78727	12.5974	8.48643	56
chr13	17521798	17521924	SMCHD1-ChIP_peak_1367	13	.	1.82915	4.0346	1.31467	26
chr13	17522738	17522847	SMCHD1-ChIP_peak_1368	65	.	2.47811	10.4045	6.53233	24
chr13	17528718	17528838	SMCHD1-ChIP_peak_1369	121	.	2.92041	16.6097	12.1588	68
chr13	17529288	17529570	SMCHD1-ChIP_peak_1370	64	.	2.31341	10.2805	6.42203	70
chr13	17530795	17530963	SMCHD1-ChIP_peak_1371	17	.	1.94757	4.57018	1.73959	72
chr13	17531223	17531375	SMCHD1-ChIP_peak_1372	36	.	2.12838	7.1093	3.6686	76
chr13	17532781	17532955	SMCHD1-ChIP_peak_1373	46	.	2.2918	8.20909	4.60332	91
chr13	17533421	17533597	SMCHD1-ChIP_peak_1374	16	.	1.68972	4.4397	1.63481	22
chr13	17535152	17535334	SMCHD1-ChIP_peak_1375	87	.	2.73408	12.8834	8.74873	110
chr13	17535846	17536015	SMCHD1-ChIP_peak_1376	76	.	2.65816	11.6937	7.67115	96
chr13	17536210	17536341	SMCHD1-ChIP_peak_1377	91	.	2.41389	13.3364	9.16055	87
chr13	17537167	17537291	SMCHD1-ChIP_peak_1378	100	.	3.34855	14.3114	10.0514	54
chr13	17537507	17537619	SMCHD1-ChIP_peak_1379	26	.	2.0488	5.82871	2.63945	25
chr13	17538677	17538838	SMCHD1-ChIP_peak_1380	58	.	2.66428	9.69245	5.89391	96
chr13	17545813	17546118	SMCHD1-ChIP_peak_1381	32	.	1.86805	6.63432	3.28877	288
chr13	17546653	17546930	SMCHD1-ChIP_peak_1382	51	.	1.96444	8.88074	5.17951	174
chr13	17547761	17547914	SMCHD1-ChIP_peak_1383	151	.	2.8162	19.8407	15.1677	68
chr13	17549016	17549156	SMCHD1-ChIP_peak_1384	21	.	1.67407	5.19845	2.17482	37
chr13	17549386	17549548	SMCHD1-ChIP_peak_1385	95	.	2.44071	13.7387	9.52532	63
chr13	17550898	17551007	SMCHD1-ChIP_peak_1386	123	.	3.39565	16.8419	12.3768	49
chr13	17551111	17551258	SMCHD1-ChIP_peak_1387	63	.	2.71652	10.154	6.30738	93
chr13	17552600	17552822	SMCHD1-ChIP_peak_1388	38	.	1.84148	7.29793	3.83114	184
chr13	17552931	17553052	SMCHD1-ChIP_peak_1389	42	.	2.30821	7.83733	4.29489	18
chr13	17555648	17555822	SMCHD1-ChIP_peak_1390	54	.	2.61204	9.23916	5.49955	76
chr13	17556165	17556356	SMCHD1-ChIP_peak_1391	50	.	2.79213	8.71347	5.0367	45
chr13	17558727	17558860	SMCHD1-ChIP_peak_1392	108	.	2.62962	15.1677	10.832	41
chr13	17562042	17562163	SMCHD1-ChIP_peak_1393	47	.	2.28451	8.39567	4.76899	62
chr13	17563209	17563367	SMCHD1-ChIP_peak_1394	49	.	2.39531	8.63678	4.98086	57
chr13	17565607	17565768	SMCHD1-ChIP_peak_1395	86	.	2.39475	12.7585	8.63335	108
chr13	17565964	17566108	SMCHD1-ChIP_peak_1396	96	.	2.28868	13.8238	9.60493	78
chr13	17566781	17566982	SMCHD1-ChIP_peak_1397	86	.	2.44046	12.8032	8.67508	124
chr13	17569398	17569529	SMCHD1-ChIP_peak_1398	22	.	1.82281	5.29404	2.25289	50
chr13	17571132	17571275	SMCHD1-ChIP_peak_1399	33	.	2.23258	6.68916	3.33532	68
chr13	17573037	17573162	SMCHD1-ChIP_peak_1400	23	.	2.21163	5.35339	2.3049	105
chr13	17573928	17574083	SMCHD1-ChIP_peak_1401	101	.	2.8266	14.4278	10.1506	66
chr13	17575145	17575265	SMCHD1-ChIP_peak_1402	29	.	2.09062	6.17422	2.92368	73
chr13	17581137	17581285	SMCHD1-ChIP_peak_1403	69	.	2.9015	10.8489	6.9204	62
chr13	17581909	17582028	SMCHD1-ChIP_peak_1404	74	.	3.17864	11.4927	7.49034	70
chr13	17584776	17584922	SMCHD1-ChIP_peak_1405	33	.	2.13098	6.72187	3.3649	42
chr13	17586504	17586677	SMCHD1-ChIP_peak_1406	49	.	2.33201	8.59953	4.94983	44
chr13	17587455	17587624	SMCHD1-ChIP_peak_1407	16	.	1.58893	4.51261	1.69156	104
chr13	17588170	17588349	SMCHD1-ChIP_peak_1408	54	.	2.06731	9.13373	5.40617	93
chr13	17588945	17589179	SMCHD1-ChIP_peak_1409	40	.	1.89212	7.59107	4.0838	98
chr13	17591411	17591562	SMCHD1-ChIP_peak_1410	46	.	2.46649	8.26619	4.65464	65
chr13	17593089	17593228	SMCHD1-ChIP_peak_1411	57	.	2.48241	9.46667	5.70497	43
chr13	17595325	17595469	SMCHD1-ChIP_peak_1412	56	.	2.58745	9.39857	5.6423	83
chr13	17596141	17596305	SMCHD1-ChIP_peak_1413	38	.	1.79383	7.32267	3.85271	114
chr13	17596782	17596895	SMCHD1-ChIP_peak_1414	35	.	1.97561	6.99369	3.58496	71
chr13	17599881	17600065	SMCHD1-ChIP_peak_1415	27	.	2.34945	5.96547	2.75629	132
chr13	17603240	17603526	SMCHD1-ChIP_peak_1416	137	.	3.17636	18.3137	13.7461	201
chr13	17613059	17613189	SMCHD1-ChIP_peak_1417	41	.	2.03372	7.64035	4.12519	52
chr13	17613677	17613933	SMCHD1-ChIP_peak_1418	127	.	2.41462	17.2517	12.7598	171
chr13	17615873	17616047	SMCHD1-ChIP_peak_1419	100	.	2.56986	14.3009	10.0412	109
chr13	17617513	17617625	SMCHD1-ChIP_peak_1420	88	.	2.48021	13.0378	8.89215	42
chr13	17618633	17618751	SMCHD1-ChIP_peak_1421	47	.	2.23538	8.39294	4.76661	58
chr13	17622572	17622680	SMCHD1-ChIP_peak_1422	162	.	3.07286	21.0276	16.2742	38
chr13	17623029	17623199	SMCHD1-ChIP_peak_1423	112	.	2.58743	15.6545	11.28	87
chr13	17623337	17623536	SMCHD1-ChIP_peak_1424	69	.	2.51683	10.8264	6.90012	134
chr13	17627574	17627693	SMCHD1-ChIP_peak_1425	59	.	2.33526	9.72724	5.92431	63
chr13	17629660	17629809	SMCHD1-ChIP_peak_1426	66	.	2.11516	10.5792	6.67558	71
chr13	17631243	17631370	SMCHD1-ChIP_peak_1427	44	.	2.53075	8.05446	4.46726	52
chr13	17631971	17632111	SMCHD1-ChIP_peak_1428	40	.	2.12613	7.49629	4.00109	101
chr13	17632440	17632559	SMCHD1-ChIP_peak_1429	75	.	2.46243	11.5154	7.50966	68
chr13	17636551	17636686	SMCHD1-ChIP_peak_1430	35	.	1.97561	6.99369	3.58496	64
chr13	17637838	17638010	SMCHD1-ChIP_peak_1431	61	.	2.3796	9.94046	6.11163	130
chr13	17638913	17639052	SMCHD1-ChIP_peak_1432	56	.	2.02568	9.44331	5.68322	54
chr13	17639154	17639324	SMCHD1-ChIP_peak_1433	83	.	2.46078	12.4515	8.35292	86
chr13	17639682	17639791	SMCHD1-ChIP_peak_1434	59	.	2.54468	9.7257	5.92304	69
chr13	17640585	17640706	SMCHD1-ChIP_peak_1435	113	.	3.39559	15.7061	11.3246	49
chr13	17642082	17642222	SMCHD1-ChIP_peak_1436	86	.	3.08086	12.8023	8.67443	63
chr13	17643014	17643222	SMCHD1-ChIP_peak_1437	21	.	1.75213	5.14151	2.12542	61
chr13	17644769	17644887	SMCHD1-ChIP_peak_1438	56	.	2.72741	9.39723	5.64132	32
chr13	17646670	17646969	SMCHD1-ChIP_peak_1439	93	.	2.4498	13.5623	9.36075	224
chr13	17650537	17650663	SMCHD1-ChIP_peak_1440	64	.	2.84347	10.3564	6.48839	62
chr13	17650899	17651005	SMCHD1-ChIP_peak_1441	34	.	2.2266	6.87915	3.49619	66
chr13	17652266	17652390	SMCHD1-ChIP_peak_1442	16	.	1.7066	4.50927	1.68848	23
chr13	17653906	17654176	SMCHD1-ChIP_peak_1443	36	.	2.12838	7.1093	3.6686	186
chr13	17655925	17656103	SMCHD1-ChIP_peak_1444	61	.	2.13964	9.92996	6.10179	153
chr13	17656852	17656989	SMCHD1-ChIP_peak_1445	23	.	1.94168	5.43278	2.3144	39
chr13	17660418	17660553	SMCHD1-ChIP_peak_1446	46	.	2.35176	8.23318	4.62532	55
chr13	17663511	17663636	SMCHD1-ChIP_peak_1447	58	.	2.04693	9.57559	5.80049	62
chr13	17665737	17665864	SMCHD1-ChIP_peak_1448	44	.	2.01364	8.09014	4.49671	71
chr13	17670079	17670209	SMCHD1-ChIP_peak_1449	51	.	2.0424	8.80298	5.10909	93
chr13	17672636	17672826	SMCHD1-ChIP_peak_1450	66	.	2.16694	10.5068	6.61938	103
chr13	17674342	17674556	SMCHD1-ChIP_peak_1451	46	.	2.15684	8.2361	4.62791	28
chr13	17676319	17676440	SMCHD1-ChIP_peak_1452	35	.	1.99938	6.92494	3.53205	33
chr13	17680576	17680757	SMCHD1-ChIP_peak_1453	101	.	2.16157	14.4791	10.1971	121
chr13	17684140	17684254	SMCHD1-ChIP_peak_1454	20	.	1.7119	5.10318	2.09208	88
chr13	17684563	17684809	SMCHD1-ChIP_peak_1455	13	.	1.66786	4.07442	1.35043	22
chr13	17686487	17686644	SMCHD1-ChIP_peak_1456	36	.	2.28009	7.07421	3.63847	61
chr13	17686940	17687052	SMCHD1-ChIP_peak_1457	61	.	2.91008	9.98485	6.15182	63
chr13	17687961	17688085	SMCHD1-ChIP_peak_1458	18	.	2.03739	4.84388	1.89428	122
chr13	17688391	17688589	SMCHD1-ChIP_peak_1459	17	.	1.94757	4.57018	1.73959	78
chr13	17688671	17688791	SMCHD1-ChIP_peak_1460	75	.	2.61346	11.5286	7.52173	50
chr13	17689262	17689520	SMCHD1-ChIP_peak_1461	45	.	2.67576	8.16907	4.5666	174
chr13	17690341	17690496	SMCHD1-ChIP_peak_1462	42	.	2.20306	7.83182	4.29489	125
chr13	17692119	17692228	SMCHD1-ChIP_peak_1463	37	.	2.27204	7.26156	3.79884	83
chr13	17693061	17693177	SMCHD1-ChIP_peak_1464	49	.	2.39531	8.63678	4.98086	28
chr13	17694878	17694984	SMCHD1-ChIP_peak_1465	68	.	2.94884	10.7337	6.81453	88
chr13	17695426	17695664	SMCHD1-ChIP_peak_1466	21	.	1.90434	5.12068	2.10768	142
chr13	17698505	17698625	SMCHD1-ChIP_peak_1467	59	.	2.38976	9.7601	5.95206	56
chr13	17701481	17701696	SMCHD1-ChIP_peak_1468	30	.	1.84314	6.34617	3.04069	81
chr13	17702030	17702242	SMCHD1-ChIP_peak_1469	119	.	3.23012	16.4083	11.9799	135
chr13	17704704	17704935	SMCHD1-ChIP_peak_1470	51	.	1.98116	8.80691	5.11272	186
chr13	17708134	17708268	SMCHD1-ChIP_peak_1471	40	.	1.83605	7.58373	4.07798	99
chr13	17711734	17711840	SMCHD1-ChIP_peak_1472	41	.	2.00939	7.70238	4.18081	50
chr13	17711899	17712019	SMCHD1-ChIP_peak_1473	21	.	1.88215	5.20637	2.17795	17
chr13	17714941	17715158	SMCHD1-ChIP_peak_1474	62	.	2.32024	10.0956	6.25366	49
chr13	17717870	17718059	SMCHD1-ChIP_peak_1475	89	.	3.02996	13.0881	8.93443	157
chr13	17718316	17718428	SMCHD1-ChIP_peak_1476	64	.	2.36124	10.3033	6.44306	59
chr13	17718876	17719001	SMCHD1-ChIP_peak_1477	118	.	3.01553	16.2585	11.839	68
chr13	17722502	17722741	SMCHD1-ChIP_peak_1478	13	.	1.82915	4.0346	1.31467	0
chr13	17727530	17727724	SMCHD1-ChIP_peak_1479	149	.	2.46652	19.5602	14.909	103
chr13	17728933	17729122	SMCHD1-ChIP_peak_1480	46	.	1.92173	8.27133	4.65892	93
chr13	17730721	17730886	SMCHD1-ChIP_peak_1481	17	.	1.60974	4.61471	1.75788	162
chr13	17731028	17731215	SMCHD1-ChIP_peak_1482	31	.	1.94233	6.4853	3.15665	146
chr13	17734002	17734177	SMCHD1-ChIP_peak_1483	53	.	2.0921	9.08373	5.36269	109
chr13	17738839	17739149	SMCHD1-ChIP_peak_1484	42	.	2.2516	7.82599	4.29028	255
chr13	17742104	17742237	SMCHD1-ChIP_peak_1485	99	.	2.74014	14.2439	9.98727	49
chr13	17743220	17743425	SMCHD1-ChIP_peak_1486	54	.	1.95181	9.1498	5.42112	44
chr13	17743603	17743778	SMCHD1-ChIP_peak_1487	110	.	2.6761	15.4524	11.0902	81
chr13	17745984	17746330	SMCHD1-ChIP_peak_1488	19	.	1.66952	4.90303	1.94335	200
chr13	17746633	17746757	SMCHD1-ChIP_peak_1489	75	.	2.9257	11.5307	7.52369	90
chr13	17750111	17750238	SMCHD1-ChIP_peak_1490	57	.	2.69419	9.54258	5.77264	37
chr13	17751155	17751335	SMCHD1-ChIP_peak_1491	29	.	1.96076	6.21495	2.92614	13
chr13	17752169	17752281	SMCHD1-ChIP_peak_1492	38	.	2.16835	7.27462	3.80987	77
chr13	17755014	17755136	SMCHD1-ChIP_peak_1493	66	.	2.55055	10.4909	6.60473	54
chr13	17755484	17755611	SMCHD1-ChIP_peak_1494	18	.	1.95395	4.76823	1.82899	89
chr13	17758667	17758775	SMCHD1-ChIP_peak_1495	20	.	1.83004	5.00424	2.01091	17
chr13	17759214	17759348	SMCHD1-ChIP_peak_1496	47	.	2.15495	8.4283	4.79778	89
chr13	17760613	17760921	SMCHD1-ChIP_peak_1497	107	.	3.36574	15.0798	10.7508	75
chr13	17762702	17762902	SMCHD1-ChIP_peak_1498	46	.	2.01561	8.28381	4.67028	75
chr13	17767815	17767981	SMCHD1-ChIP_peak_1499	30	.	2.09077	6.36932	3.0619	82
chr13	17769750	17769883	SMCHD1-ChIP_peak_1500	50	.	2.27143	8.76994	5.08244	62
chr13	17771478	17771667	SMCHD1-ChIP_peak_1501	31	.	2.54332	6.51706	3.18378	150
chr13	17772676	17772815	SMCHD1-ChIP_peak_1502	22	.	2.04258	5.23887	2.20605	7
chr13	17774535	17774686	SMCHD1-ChIP_peak_1503	134	.	2.70892	18.0111	13.4603	58
chr13	17777681	17777842	SMCHD1-ChIP_peak_1504	51	.	2.4538	8.87292	5.17309	83
chr13	17778557	17778677	SMCHD1-ChIP_peak_1505	18	.	1.61888	4.78794	1.84493	52
chr13	17784470	17784614	SMCHD1-ChIP_peak_1506	56	.	2.72741	9.39723	5.64132	90
chr13	17784993	17785134	SMCHD1-ChIP_peak_1507	72	.	3.08178	11.2197	7.25549	58
chr13	17785193	17785299	SMCHD1-ChIP_peak_1508	21	.	1.83805	5.19687	2.17337	4
chr13	17785745	17785872	SMCHD1-ChIP_peak_1509	51	.	2.3833	8.81651	5.12114	90
chr13	17786129	17786272	SMCHD1-ChIP_peak_1510	69	.	2.59236	10.927	6.99086	57
chr13	17788866	17789066	SMCHD1-ChIP_peak_1511	33	.	1.76333	6.68571	3.33267	120
chr13	17789275	17789415	SMCHD1-ChIP_peak_1512	14	.	1.57973	4.22125	1.4749	2
chr13	17793877	17794010	SMCHD1-ChIP_peak_1513	60	.	2.24115	9.89889	6.07385	70
chr13	17795044	17795210	SMCHD1-ChIP_peak_1514	82	.	2.36723	12.3639	8.27941	75
chr13	17795901	17796025	SMCHD1-ChIP_peak_1515	25	.	1.87634	5.68322	2.52537	16
chr13	17796830	17797009	SMCHD1-ChIP_peak_1516	23	.	2.00699	5.49162	2.36758	89
chr13	17798728	17798882	SMCHD1-ChIP_peak_1517	42	.	2.20306	7.83182	4.29489	51
chr13	17799286	17799401	SMCHD1-ChIP_peak_1518	78	.	2.57646	11.8527	7.81691	38
chr13	17799888	17800007	SMCHD1-ChIP_peak_1519	38	.	2.00466	7.314	3.84607	30
chr13	17800873	17801102	SMCHD1-ChIP_peak_1520	87	.	3.05884	12.8714	8.73802	159
chr13	17807258	17807413	SMCHD1-ChIP_peak_1521	21	.	1.9948	5.15954	2.14195	20
chr13	17808481	17808779	SMCHD1-ChIP_peak_1522	61	.	2.3796	9.94046	6.11163	112
chr13	17809520	17809748	SMCHD1-ChIP_peak_1523	14	.	1.68508	4.14088	1.4083	1
chr13	17810483	17810613	SMCHD1-ChIP_peak_1524	82	.	2.5299	12.3525	8.26912	75
chr13	17811438	17811591	SMCHD1-ChIP_peak_1525	46	.	2.35176	8.23318	4.62532	17
chr13	17812425	17812540	SMCHD1-ChIP_peak_1526	106	.	2.35407	14.9642	10.6442	48
chr13	17812948	17813197	SMCHD1-ChIP_peak_1527	72	.	2.55555	11.2548	7.28756	89
chr13	17816905	17817012	SMCHD1-ChIP_peak_1528	76	.	3.1326	11.6762	7.65615	32
chr13	17818865	17819045	SMCHD1-ChIP_peak_1529	27	.	2.16409	5.98536	2.77385	146
chr13	17819294	17819442	SMCHD1-ChIP_peak_1530	57	.	2.06855	9.51982	5.75242	48
chr13	17820690	17820816	SMCHD1-ChIP_peak_1531	24	.	1.94694	5.62869	2.47733	118
chr13	17824545	17824655	SMCHD1-ChIP_peak_1532	92	.	3.19165	13.4348	9.24274	51
chr13	17825947	17826065	SMCHD1-ChIP_peak_1533	31	.	2.02156	6.47179	3.14573	62
chr13	17827233	17827339	SMCHD1-ChIP_peak_1534	90	.	2.80143	13.2077	9.04575	50
chr13	17827598	17827760	SMCHD1-ChIP_peak_1535	20	.	1.71861	4.99082	2.00731	158
chr13	17829138	17829459	SMCHD1-ChIP_peak_1536	35	.	1.89296	6.92801	3.53495	258
chr13	17829719	17829878	SMCHD1-ChIP_peak_1537	17	.	1.79737	4.71958	1.78641	77
chr13	17830394	17830545	SMCHD1-ChIP_peak_1538	50	.	2.20009	8.67832	5.01769	109
chr13	17830870	17831048	SMCHD1-ChIP_peak_1539	19	.	1.58713	4.87465	1.91933	6
chr13	17831709	17831956	SMCHD1-ChIP_peak_1540	18	.	1.82152	4.81154	1.86596	189
chr13	17832470	17832594	SMCHD1-ChIP_peak_1541	28	.	1.95645	6.01976	2.80481	64
chr13	17834200	17834388	SMCHD1-ChIP_peak_1542	36	.	2.12838	7.1093	3.6686	99
chr13	17835012	17835211	SMCHD1-ChIP_peak_1543	43	.	1.85579	7.86573	4.30812	48
chr13	17840950	17841252	SMCHD1-ChIP_peak_1544	71	.	2.05398	11.1162	7.16016	213
chr13	17843930	17844118	SMCHD1-ChIP_peak_1545	46	.	2.09182	8.31087	4.69555	139
chr13	17844485	17844643	SMCHD1-ChIP_peak_1546	35	.	2.17424	6.88989	3.5051	61
chr13	17847146	17847325	SMCHD1-ChIP_peak_1547	38	.	1.93907	7.33866	3.8671	83
chr13	17847934	17848049	SMCHD1-ChIP_peak_1548	47	.	2.53916	8.38836	4.76244	43
chr13	17849988	17850192	SMCHD1-ChIP_peak_1549	35	.	2.2889	6.88739	3.50361	89
chr13	17850854	17851197	SMCHD1-ChIP_peak_1550	47	.	1.99495	8.3503	4.72838	75
chr13	17851932	17852093	SMCHD1-ChIP_peak_1551	73	.	1.96424	11.3334	7.35782	89
chr13	17854929	17855092	SMCHD1-ChIP_peak_1552	85	.	2.93576	12.6939	8.57509	63
chr13	17858012	17858153	SMCHD1-ChIP_peak_1553	42	.	2.16098	7.8516	4.29554	62
chr13	17858681	17858802	SMCHD1-ChIP_peak_1554	104	.	3.27706	14.7806	10.4783	37
chr13	17860166	17860292	SMCHD1-ChIP_peak_1555	126	.	3.54944	17.0879	12.6047	81
chr13	17861156	17861371	SMCHD1-ChIP_peak_1556	72	.	2.18743	11.2429	7.27727	64
chr13	17861602	17861733	SMCHD1-ChIP_peak_1557	30	.	2.18508	6.31293	3.01357	60
chr13	17862797	17862909	SMCHD1-ChIP_peak_1558	41	.	2.12511	7.68963	4.16919	50
chr13	17864782	17865066	SMCHD1-ChIP_peak_1559	77	.	2.50953	11.7599	7.73197	205
chr13	17865928	17866243	SMCHD1-ChIP_peak_1560	25	.	1.72956	5.765	2.58283	217
chr13	17869440	17869620	SMCHD1-ChIP_peak_1561	22	.	1.64435	5.31154	2.26788	165
chr13	17870415	17870530	SMCHD1-ChIP_peak_1562	68	.	2.82629	10.785	6.861	54
chr13	17874338	17874500	SMCHD1-ChIP_peak_1563	70	.	2.80979	11.0349	7.08658	61
chr13	17876667	17876782	SMCHD1-ChIP_peak_1564	194	.	3.74539	24.4133	19.4635	43
chr13	17879233	17879369	SMCHD1-ChIP_peak_1565	57	.	2.21127	9.53108	5.76222	92
chr13	17879481	17879668	SMCHD1-ChIP_peak_1566	27	.	1.983	5.94874	2.74424	84
chr13	17880044	17880174	SMCHD1-ChIP_peak_1567	130	.	3.22278	17.6248	13.098	81
chr13	17882172	17882278	SMCHD1-ChIP_peak_1568	91	.	3.33962	13.3729	9.19452	40
chr13	17883408	17883515	SMCHD1-ChIP_peak_1569	40	.	2.0609	7.58455	4.07869	83
chr13	17884434	17884608	SMCHD1-ChIP_peak_1570	17	.	1.66435	4.60673	1.75788	163
chr13	17887955	17888065	SMCHD1-ChIP_peak_1571	53	.	2.43886	9.04798	5.33267	51
chr13	17888580	17888790	SMCHD1-ChIP_peak_1572	29	.	2.05219	6.22047	2.9309	159
chr13	17889465	17889612	SMCHD1-ChIP_peak_1573	49	.	2.06521	8.55376	4.90816	52
chr13	17890492	17890705	SMCHD1-ChIP_peak_1574	86	.	2.56363	12.7796	8.65276	64
chr13	17891682	17891822	SMCHD1-ChIP_peak_1575	27	.	1.80032	5.97533	2.76513	47
chr13	17892329	17892486	SMCHD1-ChIP_peak_1576	144	.	2.94722	19.0506	14.4297	81
chr13	17895651	17895835	SMCHD1-ChIP_peak_1577	98	.	2.52762	14.0439	9.80116	92
chr13	17896037	17896146	SMCHD1-ChIP_peak_1578	25	.	1.97902	5.75277	2.57583	96
chr13	17897860	17898039	SMCHD1-ChIP_peak_1579	52	.	2.53769	8.95899	5.25214	104
chr13	17898718	17898883	SMCHD1-ChIP_peak_1580	23	.	1.797	5.4951	2.37051	151
chr13	17903151	17903286	SMCHD1-ChIP_peak_1581	49	.	2.58151	8.61772	4.96576	57
chr13	17904727	17904876	SMCHD1-ChIP_peak_1582	25	.	2.13962	5.75136	2.57457	51
chr13	17906830	17907043	SMCHD1-ChIP_peak_1583	128	.	3.05892	17.3754	12.8779	161
chr13	17910779	17911233	SMCHD1-ChIP_peak_1584	63	.	2.71652	10.154	6.30738	411
chr13	17913707	17913879	SMCHD1-ChIP_peak_1585	60	.	2.20497	9.91119	6.08524	58
chr13	17915974	17916233	SMCHD1-ChIP_peak_1586	120	.	2.64248	16.5233	12.0813	172
chr13	17916399	17916572	SMCHD1-ChIP_peak_1587	66	.	2.40497	10.5221	6.62304	117
chr13	17917983	17918133	SMCHD1-ChIP_peak_1588	27	.	2.08111	5.92447	2.72442	71
chr13	17918420	17918584	SMCHD1-ChIP_peak_1589	57	.	2.48241	9.46667	5.70497	132
chr13	17920280	17920400	SMCHD1-ChIP_peak_1590	45	.	2.37435	8.12077	4.52449	71
chr13	17920986	17921107	SMCHD1-ChIP_peak_1591	37	.	1.88313	7.20845	3.75126	39
chr13	17921230	17921366	SMCHD1-ChIP_peak_1592	53	.	2.0921	9.08373	5.36269	82
chr13	17923322	17923444	SMCHD1-ChIP_peak_1593	85	.	2.86883	12.6263	8.51345	43
chr13	17924015	17924166	SMCHD1-ChIP_peak_1594	88	.	2.0761	12.9798	8.83799	81
chr13	17924715	17924836	SMCHD1-ChIP_peak_1595	50	.	2.28671	8.76411	5.07723	31
chr13	17925178	17925349	SMCHD1-ChIP_peak_1596	58	.	2.11767	9.61796	5.82474	32
chr13	17928520	17928803	SMCHD1-ChIP_peak_1597	143	.	2.68999	18.9185	14.3027	204
chr13	17929888	17930002	SMCHD1-ChIP_peak_1598	60	.	2.69485	9.86754	6.04549	27
chr13	17930942	17931176	SMCHD1-ChIP_peak_1599	50	.	2.47009	8.6994	5.03603	170
chr13	17931310	17931419	SMCHD1-ChIP_peak_1600	68	.	2.61306	10.7665	6.84407	65
chr13	17932072	17932211	SMCHD1-ChIP_peak_1601	69	.	2.13791	10.9229	6.9872	65
chr13	17933572	17933886	SMCHD1-ChIP_peak_1602	89	.	2.37976	13.1195	8.96271	183
chr13	17936197	17936344	SMCHD1-ChIP_peak_1603	49	.	2.39531	8.63678	4.98086	52
chr13	17937223	17937444	SMCHD1-ChIP_peak_1604	82	.	2.36723	12.3639	8.27941	167
chr13	17940012	17940161	SMCHD1-ChIP_peak_1605	38	.	2.33866	7.28435	3.81889	86
chr13	17940729	17940868	SMCHD1-ChIP_peak_1606	22	.	1.78918	5.30576	2.26284	137
chr13	17941500	17941638	SMCHD1-ChIP_peak_1607	58	.	2.66428	9.69245	5.89391	52
chr13	17943653	17943790	SMCHD1-ChIP_peak_1608	48	.	2.43167	8.46802	4.83403	74
chr13	17944053	17944299	SMCHD1-ChIP_peak_1609	63	.	2.09242	10.2401	6.38437	189
chr13	17944930	17945056	SMCHD1-ChIP_peak_1610	22	.	2.0297	5.26152	2.22273	112
chr13	17945226	17945339	SMCHD1-ChIP_peak_1611	52	.	2.18394	8.97784	5.26916	67
chr13	17945602	17945786	SMCHD1-ChIP_peak_1612	15	.	1.71413	4.3962	1.59766	30
chr13	17946177	17946357	SMCHD1-ChIP_peak_1613	50	.	2.27143	8.76994	5.08244	93
chr13	17946523	17946633	SMCHD1-ChIP_peak_1614	117	.	2.75707	16.2075	11.7937	49
chr13	17948220	17948341	SMCHD1-ChIP_peak_1615	48	.	1.69177	8.4601	4.82682	29
chr13	17948958	17949069	SMCHD1-ChIP_peak_1616	92	.	2.78391	13.4191	9.22868	65
chr13	17949163	17949273	SMCHD1-ChIP_peak_1617	85	.	2.57924	12.6146	8.50253	55
chr13	17951538	17951692	SMCHD1-ChIP_peak_1618	53	.	2.0921	9.08373	5.36269	38
chr13	17951799	17952110	SMCHD1-ChIP_peak_1619	52	.	1.98352	8.99965	5.28754	153
chr13	17953391	17953548	SMCHD1-ChIP_peak_1620	30	.	2.0537	6.41597	3.09872	53
chr13	17955737	17955852	SMCHD1-ChIP_peak_1621	67	.	2.01667	10.6632	6.74899	46
chr13	17957656	17957767	SMCHD1-ChIP_peak_1622	90	.	2.46951	13.2118	9.04962	30
chr13	17959702	17959814	SMCHD1-ChIP_peak_1623	59	.	2.28756	9.71156	5.91145	60
chr13	17963653	17963818	SMCHD1-ChIP_peak_1624	72	.	2.78649	11.2362	7.27082	75
chr13	17971756	17971915	SMCHD1-ChIP_peak_1625	14	.	1.80932	4.13224	1.40176	41
chr13	17972402	17972508	SMCHD1-ChIP_peak_1626	54	.	2.42511	9.22437	5.48588	80
chr13	17973830	17973940	SMCHD1-ChIP_peak_1627	136	.	3.89186	18.2629	13.6979	40
chr13	17974332	17974494	SMCHD1-ChIP_peak_1628	22	.	2.25784	5.32758	2.28202	128
chr13	17977465	17977596	SMCHD1-ChIP_peak_1629	69	.	2.33774	10.8519	6.92302	31
chr13	17982270	17982503	SMCHD1-ChIP_peak_1630	86	.	2.75961	12.7386	8.6156	82
chr13	17983209	17983389	SMCHD1-ChIP_peak_1631	56	.	2.11825	9.42551	5.66664	88
chr13	17984086	17984234	SMCHD1-ChIP_peak_1632	59	.	2.54468	9.7257	5.92304	77
chr13	17985098	17985279	SMCHD1-ChIP_peak_1633	39	.	1.74964	7.48366	3.98938	59
chr13	17985703	17985909	SMCHD1-ChIP_peak_1634	52	.	2.37222	8.99719	5.2854	134
chr13	17987398	17987560	SMCHD1-ChIP_peak_1635	33	.	2.02392	6.66706	3.31625	77
chr13	17988311	17988585	SMCHD1-ChIP_peak_1636	119	.	2.58897	16.4129	11.984	184
chr13	17989719	17989873	SMCHD1-ChIP_peak_1637	98	.	2.38421	14.0555	9.81182	77
chr13	17991462	17991645	SMCHD1-ChIP_peak_1638	21	.	2.03632	5.11407	2.10177	46
chr13	17994116	17994222	SMCHD1-ChIP_peak_1639	87	.	2.38706	12.9388	8.79967	35
chr13	17996041	17996183	SMCHD1-ChIP_peak_1640	116	.	2.77775	16.063	11.6571	63
chr13	17997897	17998087	SMCHD1-ChIP_peak_1641	27	.	1.983	5.94874	2.74424	12
chr13	17998357	17998556	SMCHD1-ChIP_peak_1642	28	.	2.05056	6.02473	2.80768	37
chr13	18001818	18001957	SMCHD1-ChIP_peak_1643	36	.	2.28009	7.07421	3.63847	95
chr13	18002316	18002454	SMCHD1-ChIP_peak_1644	109	.	2.4572	15.2543	10.9129	57
chr13	18002968	18003130	SMCHD1-ChIP_peak_1645	85	.	2.22329	12.7197	8.59845	70
chr13	18004225	18004450	SMCHD1-ChIP_peak_1646	104	.	2.48437	14.7304	10.4311	55
chr13	18004716	18004961	SMCHD1-ChIP_peak_1647	55	.	2.3004	9.33921	5.5885	209
chr13	18005754	18005875	SMCHD1-ChIP_peak_1648	64	.	2.41565	10.3435	6.47698	57
chr13	18007274	18007530	SMCHD1-ChIP_peak_1649	37	.	2.09127	7.14782	3.70298	102
chr13	18007963	18008074	SMCHD1-ChIP_peak_1650	75	.	2.72644	11.5203	7.51408	43
chr13	18010836	18011316	SMCHD1-ChIP_peak_1651	99	.	2.51593	14.214	9.95925	141
chr13	18011750	18011888	SMCHD1-ChIP_peak_1652	39	.	2.26466	7.44934	3.95808	72
chr13	18014207	18014368	SMCHD1-ChIP_peak_1653	17	.	1.91625	4.64612	1.75788	99
chr13	18016456	18016603	SMCHD1-ChIP_peak_1654	84	.	2.78727	12.5974	8.48643	72
chr13	18018980	18019096	SMCHD1-ChIP_peak_1655	27	.	1.9071	5.98374	2.77234	36
chr13	18020995	18021102	SMCHD1-ChIP_peak_1656	44	.	2.12326	8.07602	4.4859	52
chr13	18023357	18023503	SMCHD1-ChIP_peak_1657	66	.	2.35291	10.4857	6.60028	88
chr13	18024338	18024532	SMCHD1-ChIP_peak_1658	39	.	2.21139	7.45034	3.95882	127
chr13	18029218	18029459	SMCHD1-ChIP_peak_1659	54	.	2.42511	9.22437	5.48588	157
chr13	18030823	18030936	SMCHD1-ChIP_peak_1660	22	.	2.04258	5.23887	2.20605	27
chr13	18031129	18031244	SMCHD1-ChIP_peak_1661	38	.	2.16835	7.27462	3.80987	52
chr13	18033101	18033221	SMCHD1-ChIP_peak_1662	79	.	2.96911	11.9653	7.92279	34
chr13	18034515	18034631	SMCHD1-ChIP_peak_1663	20	.	1.83004	5.00424	2.01091	85
chr13	18036050	18036545	SMCHD1-ChIP_peak_1664	69	.	2.7076	10.9111	6.97621	189
chr13	18037626	18037765	SMCHD1-ChIP_peak_1665	78	.	2.8026	11.8484	7.81295	68
chr13	18038481	18038677	SMCHD1-ChIP_peak_1666	54	.	1.98579	9.19231	5.45719	38
chr13	18039922	18040073	SMCHD1-ChIP_peak_1667	48	.	2.48793	8.52763	4.88777	64
chr13	18042008	18042191	SMCHD1-ChIP_peak_1668	22	.	2.20674	5.33149	2.28569	118
chr13	18044385	18044540	SMCHD1-ChIP_peak_1669	74	.	2.27978	11.3963	7.41367	80
chr13	18047017	18047129	SMCHD1-ChIP_peak_1670	49	.	2.92965	8.607	4.95581	8
chr13	18047845	18047989	SMCHD1-ChIP_peak_1671	113	.	3.29117	15.7351	11.352	77
chr13	18051072	18051202	SMCHD1-ChIP_peak_1672	101	.	2.55667	14.4673	10.1863	70
chr13	18177909	18178015	SMCHD1-ChIP_peak_1673	65	.	3.13128	10.4493	6.56911	53
chr13	18191113	18191244	SMCHD1-ChIP_peak_1674	82	.	4.05149	12.3231	8.24259	58
chr13	18191329	18191442	SMCHD1-ChIP_peak_1675	25	.	2.52101	5.70617	2.53482	68
chr13	18192154	18192371	SMCHD1-ChIP_peak_1676	89	.	4.36943	13.0577	8.91096	128
chr13	18192682	18192895	SMCHD1-ChIP_peak_1677	62	.	3.78642	10.1127	6.26963	63
chr13	18193325	18193574	SMCHD1-ChIP_peak_1678	124	.	4.95364	16.9137	12.4412	97
chr13	18194249	18194574	SMCHD1-ChIP_peak_1679	78	.	3.77334	11.8933	7.85525	59
chr13	18194765	18195207	SMCHD1-ChIP_peak_1680	184	.	5.84124	23.3641	18.4745	120
chr13	18195320	18195455	SMCHD1-ChIP_peak_1681	38	.	2.72913	7.2669	3.80296	55
chr13	18195615	18195785	SMCHD1-ChIP_peak_1682	117	.	4.72277	16.1369	11.7275	69
chr13	18200052	18200292	SMCHD1-ChIP_peak_1683	28	.	2.05056	6.02473	2.80768	107
chr13	18201548	18201685	SMCHD1-ChIP_peak_1684	79	.	3.87115	11.9796	7.93521	74
chr13	18202716	18203004	SMCHD1-ChIP_peak_1685	113	.	3.93315	15.7513	11.3667	216
chr13	18203122	18203228	SMCHD1-ChIP_peak_1686	24	.	2.38574	5.60632	2.45739	85
chr13	18203662	18203892	SMCHD1-ChIP_peak_1687	80	.	3.35494	12.1088	8.05219	182
chr13	18204252	18204372	SMCHD1-ChIP_peak_1688	30	.	2.89975	6.30161	3.00339	65
chr13	18204943	18205049	SMCHD1-ChIP_peak_1689	99	.	4.16943	14.1753	9.92298	39
chr13	18211778	18211939	SMCHD1-ChIP_peak_1690	64	.	1.78555	10.2862	6.4276	81
chr13	18212006	18212112	SMCHD1-ChIP_peak_1691	36	.	1.515	7.13687	3.69285	90
chr13	18212307	18212511	SMCHD1-ChIP_peak_1692	170	.	2.51151	21.885	17.0887	128
chr13	18213015	18213142	SMCHD1-ChIP_peak_1693	134	.	2.90846	17.9555	13.4091	51
chr13	18213530	18213753	SMCHD1-ChIP_peak_1694	52	.	2.18394	8.97784	5.26916	79
chr13	18214868	18214991	SMCHD1-ChIP_peak_1695	97	.	2.78788	13.9564	9.72381	45
chr13	18215288	18215395	SMCHD1-ChIP_peak_1696	60	.	3.13047	9.83533	6.01647	17
chr13	18224535	18224818	SMCHD1-ChIP_peak_1697	29	.	3.29047	6.14279	2.90907	66
chr13	18232449	18232580	SMCHD1-ChIP_peak_1698	52	.	4.4325	8.9213	5.21758	44
chr13	18232658	18232908	SMCHD1-ChIP_peak_1699	16	.	2.67495	4.49674	1.67759	12
chr13	18232965	18233198	SMCHD1-ChIP_peak_1700	20	.	2.82356	5.02606	2.02559	228
chr13	18233290	18233457	SMCHD1-ChIP_peak_1701	65	.	4.84316	10.4324	6.55397	67
chr13	18233524	18234239	SMCHD1-ChIP_peak_1702	43	.	3.5666	7.97512	4.39683	642
chr13	18234380	18234791	SMCHD1-ChIP_peak_1703	83	.	4.84912	12.4707	8.36931	130
chr13	18235868	18236149	SMCHD1-ChIP_peak_1704	75	.	5.05804	11.5865	7.57423	144
chr13	18236303	18236993	SMCHD1-ChIP_peak_1705	67	.	4.77238	10.6107	6.70245	662
chr13	18244970	18245196	SMCHD1-ChIP_peak_1706	40	.	3.9424	7.595	4.08435	12
chr13	18246069	18246188	SMCHD1-ChIP_peak_1707	29	.	3.75381	6.18087	2.92368	39
chr13	18247850	18248000	SMCHD1-ChIP_peak_1708	69	.	5.22885	10.8861	6.95483	51
chr13	18248819	18249076	SMCHD1-ChIP_peak_1709	66	.	5.2303	10.5334	6.63299	156
chr13	18249615	18249785	SMCHD1-ChIP_peak_1710	83	.	5.8149	12.4233	8.32656	118
chr13	18250703	18250913	SMCHD1-ChIP_peak_1711	73	.	5.43401	11.2941	7.32053	99
chr13	18255980	18256140	SMCHD1-ChIP_peak_1712	30	.	3.58278	6.32913	3.0256	90
chr13	18257696	18258059	SMCHD1-ChIP_peak_1713	37	.	4.1402	7.17258	3.71894	82
chr13	18269926	18270221	SMCHD1-ChIP_peak_1714	29	.	3.81174	6.28987	2.99286	43
chr13	18277475	18277610	SMCHD1-ChIP_peak_1715	19	.	3.11242	4.92919	1.96156	36
chr13	18277676	18277838	SMCHD1-ChIP_peak_1716	35	.	3.73491	6.89301	3.5051	65
chr13	18280118	18280226	SMCHD1-ChIP_peak_1717	45	.	4.35031	8.15258	4.55327	45
chr13	18282909	18283081	SMCHD1-ChIP_peak_1718	25	.	3.5387	5.77057	2.58745	20
chr13	18283156	18283300	SMCHD1-ChIP_peak_1719	15	.	2.90493	4.3265	1.54579	92
chr13	18297537	18297841	SMCHD1-ChIP_peak_1720	53	.	4.35739	9.06318	5.3442	96
chr13	18299805	18300011	SMCHD1-ChIP_peak_1721	46	.	4.1499	8.31872	4.69935	86
chr13	18304295	18304418	SMCHD1-ChIP_peak_1722	42	.	4.02144	7.76355	4.23493	31
chr13	18304803	18305068	SMCHD1-ChIP_peak_1723	38	.	3.41799	7.34779	3.87225	188
chr13	18317720	18317836	SMCHD1-ChIP_peak_1724	43	.	2.45532	7.93023	4.36532	55
chr13	18321779	18321906	SMCHD1-ChIP_peak_1725	87	.	3.96095	12.8447	8.71262	56
chr13	18322965	18323073	SMCHD1-ChIP_peak_1726	39	.	3.66704	7.49171	3.99688	36
chr13	18334355	18334527	SMCHD1-ChIP_peak_1727	37	.	3.29885	7.25109	3.79011	158
chr13	18341459	18341565	SMCHD1-ChIP_peak_1728	43	.	3.87236	7.97275	4.39644	36
chr13	18352926	18353068	SMCHD1-ChIP_peak_1729	25	.	2.86311	5.65654	2.50144	76
chr13	18353584	18353716	SMCHD1-ChIP_peak_1730	39	.	3.63684	7.4199	3.93322	70
chr13	18457272	18457396	SMCHD1-ChIP_peak_1731	23	.	2.98538	5.42094	2.31293	76
chr13	18496571	18496677	SMCHD1-ChIP_peak_1732	53	.	4.35739	9.06318	5.3442	70
chr13	18591071	18591186	SMCHD1-ChIP_peak_1733	45	.	4.18273	8.10296	4.50827	68
chr13	18594749	18594863	SMCHD1-ChIP_peak_1734	71	.	5.16542	11.1122	7.15663	68
chr13	18600257	18600407	SMCHD1-ChIP_peak_1735	34	.	4.08491	6.79591	3.42409	144
chr13	18609419	18609544	SMCHD1-ChIP_peak_1736	50	.	4.48235	8.7183	5.03972	79
chr13	18610328	18610479	SMCHD1-ChIP_peak_1737	15	.	2.90493	4.3265	1.54579	85
chr13	18630001	18630180	SMCHD1-ChIP_peak_1738	30	.	3.88144	6.42019	3.09872	54
chr13	18804794	18804928	SMCHD1-ChIP_peak_1739	42	.	4.67535	7.85077	4.29489	67
chr13	18808889	18808995	SMCHD1-ChIP_peak_1740	24	.	3.31992	5.55882	2.41966	76
chr13	18836445	18836553	SMCHD1-ChIP_peak_1741	41	.	4.40581	7.6678	4.1492	55
chr13	18906039	18906192	SMCHD1-ChIP_peak_1742	49	.	4.56236	8.56862	4.92191	88
chr13	18906855	18907011	SMCHD1-ChIP_peak_1743	39	.	4.10863	7.38927	3.90843	30
chr13	18943523	18943671	SMCHD1-ChIP_peak_1744	74	.	4.97987	11.4121	7.42573	46
chr13	18944385	18944491	SMCHD1-ChIP_peak_1745	74	.	5.17869	11.4957	7.4931	63
chr13	18952000	18952342	SMCHD1-ChIP_peak_1746	34	.	3.95399	6.81813	3.44368	282
chr13	18959783	18959909	SMCHD1-ChIP_peak_1747	42	.	4.1474	7.74631	4.2203	67
chr13	18960455	18960595	SMCHD1-ChIP_peak_1748	30	.	3.85137	6.36407	3.05717	54
chr13	18989921	18990051	SMCHD1-ChIP_peak_1749	58	.	4.95567	9.65449	5.85856	48
chr13	19009354	19009524	SMCHD1-ChIP_peak_1750	27	.	3.64308	5.97079	2.76075	30
chr13	19050962	19051086	SMCHD1-ChIP_peak_1751	67	.	5.3147	10.6972	6.78075	39
chr13	19072730	19072836	SMCHD1-ChIP_peak_1752	37	.	4.17319	7.23475	3.77514	43
chr13	19075005	19075127	SMCHD1-ChIP_peak_1753	31	.	3.93314	6.51632	3.18307	54
chr13	19137488	19137611	SMCHD1-ChIP_peak_1754	49	.	3.2313	8.55356	4.90808	57
chr13	19137706	19137812	SMCHD1-ChIP_peak_1755	54	.	3.29734	9.21587	5.47918	45
chr13	19155276	19155382	SMCHD1-ChIP_peak_1756	27	.	3.75056	5.9287	2.72712	85
chr13	19163970	19164086	SMCHD1-ChIP_peak_1757	24	.	3.11729	5.53608	2.4058	41
chr13	19195330	19195459	SMCHD1-ChIP_peak_1758	19	.	3.11242	4.92919	1.96156	39
chr13	19198651	19198757	SMCHD1-ChIP_peak_1759	29	.	3.81174	6.28987	2.99286	12
chr13	19372330	19372462	SMCHD1-ChIP_peak_1760	65	.	5.17525	10.4258	6.54798	57
chr13	19382241	19382439	SMCHD1-ChIP_peak_1761	47	.	4.48187	8.41169	4.78294	125
chr13	19398597	19398777	SMCHD1-ChIP_peak_1762	30	.	3.88144	6.42019	3.09872	68
chr13	19402733	19402905	SMCHD1-ChIP_peak_1763	54	.	4.90189	9.21833	5.48147	75
chr13	19405815	19405924	SMCHD1-ChIP_peak_1764	32	.	3.97534	6.59444	3.25207	45
chr13	19414592	19414713	SMCHD1-ChIP_peak_1765	38	.	3.84044	7.37531	3.8971	88
chr13	19479787	19479893	SMCHD1-ChIP_peak_1766	36	.	3.93535	7.04647	3.61314	67
chr13	19494567	19494675	SMCHD1-ChIP_peak_1767	26	.	3.59013	5.86949	2.67646	55
chr13	19564902	19565008	SMCHD1-ChIP_peak_1768	29	.	3.75381	6.18087	2.92368	93
chr13	19604493	19604599	SMCHD1-ChIP_peak_1769	71	.	5.32275	11.0737	7.12126	39
chr13	20467883	20467989	SMCHD1-ChIP_peak_1770	28	.	3.97895	6.08186	2.85868	58
chr13	21007549	21007657	SMCHD1-ChIP_peak_1771	38	.	3.25354	7.34039	3.86724	15
chr13	21670369	21670579	SMCHD1-ChIP_peak_1772	58	.	4.62301	9.63576	5.84138	70
chr13	21670929	21671164	SMCHD1-ChIP_peak_1773	106	.	6.07933	14.9834	10.6625	131
chr13	21673796	21673951	SMCHD1-ChIP_peak_1774	40	.	3.9424	7.595	4.08435	35
chr13	22013634	22013740	SMCHD1-ChIP_peak_1775	26	.	3.72029	5.87366	2.67984	53
chr13	27792426	27792614	SMCHD1-ChIP_peak_1776	203	.	9.97408	25.3393	20.3347	96
chr13	27830062	27830258	SMCHD1-ChIP_peak_1777	55	.	5.10829	9.26395	5.52166	40
chr13	27953955	27954113	SMCHD1-ChIP_peak_1778	87	.	6.27209	12.8941	8.75857	57
chr13	28819798	28819942	SMCHD1-ChIP_peak_1779	40	.	3.9424	7.595	4.08435	96
chr13	30537656	30537767	SMCHD1-ChIP_peak_1780	74	.	4.97987	11.4121	7.42573	20
chr13	30673913	30674114	SMCHD1-ChIP_peak_1781	244	.	10.0917	29.6962	24.4807	102
chr13	35308381	35308544	SMCHD1-ChIP_peak_1782	110	.	7.16887	15.4164	11.0568	83
chr13	35445721	35445888	SMCHD1-ChIP_peak_1783	74	.	4.97987	11.4121	7.42573	79
chr13	38036123	38036289	SMCHD1-ChIP_peak_1784	63	.	4.32957	10.2041	6.35136	77
chr13	41060708	41060869	SMCHD1-ChIP_peak_1785	29	.	3.52741	6.21388	2.92518	58
chr13	41400938	41401109	SMCHD1-ChIP_peak_1786	231	.	8.71478	28.3223	23.1736	77
chr13	44917827	44918044	SMCHD1-ChIP_peak_1787	246	.	10.7899	29.9033	24.6817	131
chr13	45435470	45435645	SMCHD1-ChIP_peak_1788	63	.	2.71652	10.154	6.30738	85
chr13	45606442	45606612	SMCHD1-ChIP_peak_1789	50	.	4.65772	8.75307	5.06703	84
chr13	51222257	51222363	SMCHD1-ChIP_peak_1790	33	.	3.86694	6.6502	3.30143	36
chr13	52846498	52846610	SMCHD1-ChIP_peak_1791	29	.	4.02887	6.16746	2.92368	60
chr13	52850440	52850550	SMCHD1-ChIP_peak_1792	29	.	3.29047	6.14279	2.90907	80
chr13	52850679	52851104	SMCHD1-ChIP_peak_1793	237	.	10.9092	28.9037	23.7225	132
chr13	52851226	52851438	SMCHD1-ChIP_peak_1794	50	.	4.98704	8.71479	5.0367	94
chr13	52968193	52968381	SMCHD1-ChIP_peak_1795	89	.	5.39486	13.0667	8.91747	102
chr13	53183948	53184063	SMCHD1-ChIP_peak_1796	40	.	4.5349	7.60413	4.09265	46
chr13	53202038	53202294	SMCHD1-ChIP_peak_1797	33	.	4.19407	6.71916	3.36251	48
chr13	53772158	53772264	SMCHD1-ChIP_peak_1798	58	.	5.29873	9.60468	5.81273	43
chr13	53782571	53782720	SMCHD1-ChIP_peak_1799	50	.	4.65772	8.75307	5.06703	30
chr13	53798357	53798463	SMCHD1-ChIP_peak_1800	28	.	3.85509	6.11767	2.88941	60
chr13	53973450	53973662	SMCHD1-ChIP_peak_1801	15	.	2.77092	4.39175	1.59351	148
chr13	54069917	54070253	SMCHD1-ChIP_peak_1802	162	.	8.55797	20.9815	16.231	241
chr13	54274090	54274205	SMCHD1-ChIP_peak_1803	60	.	3.7741	9.81502	6.00085	76
chr13	54364131	54364242	SMCHD1-ChIP_peak_1804	49	.	4.57409	8.59141	4.94234	87
chr13	54646715	54646835	SMCHD1-ChIP_peak_1805	35	.	4.36366	7.01423	3.58496	77
chr13	54671631	54671806	SMCHD1-ChIP_peak_1806	31	.	2.18115	6.50521	3.17443	84
chr13	54691521	54691631	SMCHD1-ChIP_peak_1807	42	.	4.67535	7.85077	4.29489	60
chr13	54693282	54693388	SMCHD1-ChIP_peak_1808	20	.	3.36391	4.99897	2.00731	86
chr13	54733768	54733925	SMCHD1-ChIP_peak_1809	49	.	4.9277	8.60993	4.95843	74
chr13	54775769	54775877	SMCHD1-ChIP_peak_1810	34	.	4.25864	6.83192	3.45464	56
chr13	54791799	54791905	SMCHD1-ChIP_peak_1811	27	.	3.90634	5.9568	2.74866	88
chr13	55060766	55060872	SMCHD1-ChIP_peak_1812	34	.	4.27179	6.85483	3.47517	69
chr13	55338204	55338358	SMCHD1-ChIP_peak_1813	57	.	4.15638	9.48127	5.71679	70
chr13	55704363	55704474	SMCHD1-ChIP_peak_1814	160	.	8.72732	20.7752	16.0404	43
chr13	55705449	55705555	SMCHD1-ChIP_peak_1815	35	.	4.36366	7.01423	3.58496	38
chr13	55773759	55773867	SMCHD1-ChIP_peak_1816	35	.	4.36366	7.01423	3.58496	28
chr13	55870082	55870229	SMCHD1-ChIP_peak_1817	42	.	4.67535	7.85077	4.29489	61
chr13	56092842	56092976	SMCHD1-ChIP_peak_1818	30	.	3.88144	6.42019	3.09872	57
chr13	56104868	56104982	SMCHD1-ChIP_peak_1819	46	.	4.76433	8.31901	4.69935	81
chr13	56222088	56222205	SMCHD1-ChIP_peak_1820	56	.	4.82821	9.40636	5.6489	60
chr13	56279458	56279566	SMCHD1-ChIP_peak_1821	66	.	5.61042	10.519	6.62049	55
chr13	56401466	56401572	SMCHD1-ChIP_peak_1822	35	.	3.73491	6.89301	3.5051	62
chr13	56735537	56735722	SMCHD1-ChIP_peak_1823	42	.	4.63416	7.77869	4.24844	31
chr13	56819693	56819799	SMCHD1-ChIP_peak_1824	43	.	3.38368	7.93563	4.36902	27
chr13	56885019	56885178	SMCHD1-ChIP_peak_1825	63	.	4.32957	10.2041	6.35136	75
chr13	56910343	56910449	SMCHD1-ChIP_peak_1826	23	.	3.74028	5.43104	2.31293	13
chr13	57142363	57142531	SMCHD1-ChIP_peak_1827	29	.	3.50795	6.1732	2.92368	94
chr13	57143630	57143738	SMCHD1-ChIP_peak_1828	40	.	3.9424	7.595	4.08435	52
chr13	57144211	57144360	SMCHD1-ChIP_peak_1829	43	.	4.09156	7.91185	4.3486	52
chr13	57144604	57144710	SMCHD1-ChIP_peak_1830	20	.	2.82356	5.02606	2.02559	21
chr13	57144790	57145020	SMCHD1-ChIP_peak_1831	65	.	4.84316	10.4324	6.55397	85
chr13	57146948	57147063	SMCHD1-ChIP_peak_1832	46	.	4.26832	8.2807	4.66751	35
chr13	57149065	57149259	SMCHD1-ChIP_peak_1833	46	.	4.1499	8.31872	4.69935	28
chr13	57150732	57150856	SMCHD1-ChIP_peak_1834	17	.	2.60283	4.62579	1.75788	99
chr13	57151078	57151300	SMCHD1-ChIP_peak_1835	46	.	3.99925	8.26402	4.65253	156
chr13	57153036	57153236	SMCHD1-ChIP_peak_1836	29	.	3.12077	6.14783	2.91093	116
chr13	57153368	57153507	SMCHD1-ChIP_peak_1837	28	.	3.546	6.01783	2.80359	95
chr13	57153765	57153895	SMCHD1-ChIP_peak_1838	33	.	3.7508	6.67445	3.32225	29
chr13	57155515	57155665	SMCHD1-ChIP_peak_1839	29	.	3.52741	6.21388	2.92518	77
chr13	57155967	57156181	SMCHD1-ChIP_peak_1840	23	.	3.36208	5.42676	2.31293	47
chr13	57157735	57157841	SMCHD1-ChIP_peak_1841	45	.	4.18273	8.10296	4.50827	51
chr13	57157944	57158169	SMCHD1-ChIP_peak_1842	16	.	2.67495	4.49674	1.67759	66
chr13	57159692	57159824	SMCHD1-ChIP_peak_1843	59	.	4.65412	9.70179	5.90257	79
chr13	57160061	57160167	SMCHD1-ChIP_peak_1844	29	.	3.61906	6.1637	2.92368	64
chr13	57160562	57160735	SMCHD1-ChIP_peak_1845	19	.	3.11242	4.92919	1.96156	39
chr13	57160915	57161101	SMCHD1-ChIP_peak_1846	23	.	3.33935	5.38204	2.31293	93
chr13	57163952	57164172	SMCHD1-ChIP_peak_1847	61	.	4.63654	9.98491	6.15182	130
chr13	57166172	57166421	SMCHD1-ChIP_peak_1848	59	.	4.5397	9.77182	5.96191	171
chr13	57167521	57167638	SMCHD1-ChIP_peak_1849	28	.	3.56198	6.04983	2.83004	25
chr13	57170459	57170756	SMCHD1-ChIP_peak_1850	44	.	4.04257	8.08491	4.49407	132
chr13	57170832	57170967	SMCHD1-ChIP_peak_1851	50	.	3.9832	8.77581	5.08476	76
chr13	57173176	57173287	SMCHD1-ChIP_peak_1852	50	.	4.65772	8.75307	5.06703	82
chr13	57286584	57286741	SMCHD1-ChIP_peak_1853	63	.	5.42528	10.1855	6.33554	70
chr13	57343607	57343729	SMCHD1-ChIP_peak_1854	27	.	3.8945	5.93634	2.73321	81
chr13	57506017	57506130	SMCHD1-ChIP_peak_1855	46	.	4.75002	8.29335	4.67918	67
chr13	57526254	57526388	SMCHD1-ChIP_peak_1856	58	.	5.29873	9.60468	5.81273	101
chr13	57564199	57564305	SMCHD1-ChIP_peak_1857	23	.	3.74028	5.43104	2.31293	97
chr13	57632350	57632479	SMCHD1-ChIP_peak_1858	35	.	4.36366	7.01423	3.58496	76
chr13	57633439	57633902	SMCHD1-ChIP_peak_1859	58	.	5.29873	9.60468	5.81273	38
chr13	57792407	57792513	SMCHD1-ChIP_peak_1860	30	.	3.88144	6.42019	3.09872	25
chr13	57903020	57903156	SMCHD1-ChIP_peak_1861	35	.	4.36366	7.01423	3.58496	39
chr13	57932466	57932573	SMCHD1-ChIP_peak_1862	82	.	5.40385	12.3421	8.25971	45
chr13	58146168	58146302	SMCHD1-ChIP_peak_1863	42	.	4.67535	7.85077	4.29489	48
chr13	58286821	58286961	SMCHD1-ChIP_peak_1864	30	.	3.88144	6.42019	3.09872	71
chr13	58346923	58347032	SMCHD1-ChIP_peak_1865	50	.	4.65772	8.75307	5.06703	14
chr13	58528502	58528608	SMCHD1-ChIP_peak_1866	40	.	4.50731	7.5554	4.05184	29
chr13	58949729	58949926	SMCHD1-ChIP_peak_1867	170	.	9.03901	21.8947	17.0892	72
chr13	61918936	61919042	SMCHD1-ChIP_peak_1868	34	.	4.25864	6.83192	3.45464	54
chr13	62010005	62010111	SMCHD1-ChIP_peak_1869	50	.	4.98704	8.71479	5.0367	69
chr13	62207268	62207378	SMCHD1-ChIP_peak_1870	50	.	3.9832	8.77581	5.08476	13
chr13	62344295	62344473	SMCHD1-ChIP_peak_1871	58	.	5.29873	9.60468	5.81273	49
chr13	62448098	62448255	SMCHD1-ChIP_peak_1872	29	.	4.05197	6.20696	2.92368	130
chr13	63051611	63051725	SMCHD1-ChIP_peak_1873	24	.	2.97217	5.57674	2.43121	62
chr13	63891868	63892044	SMCHD1-ChIP_peak_1874	40	.	2.64479	7.55422	4.05184	89
chr13	67786172	67786342	SMCHD1-ChIP_peak_1875	75	.	3.20158	11.6033	7.58911	77
chr13	69466404	69466512	SMCHD1-ChIP_peak_1876	42	.	4.67535	7.85077	4.29489	67
chr13	69660256	69660386	SMCHD1-ChIP_peak_1877	83	.	6.2338	12.416	8.31966	54
chr13	69755213	69755319	SMCHD1-ChIP_peak_1878	58	.	5.29873	9.60468	5.81273	63
chr13	69780649	69780803	SMCHD1-ChIP_peak_1879	181	.	8.53916	23.0618	18.1858	65
chr13	71866293	71866540	SMCHD1-ChIP_peak_1880	50	.	4.95861	8.66461	5.00461	76
chr13	71867030	71867190	SMCHD1-ChIP_peak_1881	52	.	4.95751	8.99092	5.28065	73
chr13	76276167	76276344	SMCHD1-ChIP_peak_1882	23	.	2.21163	5.35339	2.3049	83
chr13	77697643	77697764	SMCHD1-ChIP_peak_1883	35	.	4.36366	7.01423	3.58496	38
chr13	77977723	77977900	SMCHD1-ChIP_peak_1884	37	.	2.43726	7.15874	3.71267	90
chr13	82769292	82769398	SMCHD1-ChIP_peak_1885	67	.	4.77238	10.6107	6.70245	24
chr13	84259681	84259833	SMCHD1-ChIP_peak_1886	83	.	6.2338	12.416	8.31966	81
chr13	86201823	86201933	SMCHD1-ChIP_peak_1887	110	.	7.16887	15.4164	11.0568	52
chr13	86202592	86202724	SMCHD1-ChIP_peak_1888	150	.	8.41563	19.6708	15.007	38
chr13	86431569	86431744	SMCHD1-ChIP_peak_1889	155	.	7.05482	20.2911	15.5897	86
chr13	86780020	86780156	SMCHD1-ChIP_peak_1890	42	.	2.47425	7.75773	4.22974	35
chr13	87330108	87330278	SMCHD1-ChIP_peak_1891	49	.	3.2313	8.55356	4.90808	89
chr13	91561273	91561379	SMCHD1-ChIP_peak_1892	42	.	4.67535	7.85077	4.29489	10
chr13	92663794	92663968	SMCHD1-ChIP_peak_1893	64	.	3.54401	10.3192	6.45565	83
chr13	92840018	92840144	SMCHD1-ChIP_peak_1894	65	.	3.90424	10.471	6.58677	80
chr13	92970388	92970551	SMCHD1-ChIP_peak_1895	54	.	3.47271	9.12892	5.40191	75
chr13	93231316	93231475	SMCHD1-ChIP_peak_1896	267	.	6.56684	32.1138	26.7958	71
chr13	93789535	93789706	SMCHD1-ChIP_peak_1897	80	.	4.45825	12.0811	8.02828	79
chr13	94429733	94429879	SMCHD1-ChIP_peak_1898	612	.	17.8546	67.9223	61.2662	70
chr13	94549600	94549820	SMCHD1-ChIP_peak_1899	181	.	9.3507	23.0289	18.1573	73
chr13	96317272	96317440	SMCHD1-ChIP_peak_1900	55	.	3.0502	9.29905	5.55205	78
chr13	97793648	97793759	SMCHD1-ChIP_peak_1901	66	.	5.61042	10.519	6.62049	62
chr13	99982008	99982128	SMCHD1-ChIP_peak_1902	50	.	4.98704	8.71479	5.0367	88
chr13	101397008	101397175	SMCHD1-ChIP_peak_1903	74	.	4.97987	11.4121	7.42573	84
chr13	101850397	101850575	SMCHD1-ChIP_peak_1904	72	.	2.78649	11.2362	7.27082	87
chr13	102394594	102394700	SMCHD1-ChIP_peak_1905	40	.	3.9424	7.595	4.08435	73
chr13	103220795	103220922	SMCHD1-ChIP_peak_1906	49	.	1.82722	8.62926	4.97458	55
chr13	104478706	104478879	SMCHD1-ChIP_peak_1907	54	.	2.61204	9.23916	5.49955	79
chr13	104786701	104786807	SMCHD1-ChIP_peak_1908	66	.	5.61042	10.519	6.62049	40
chr13	105727873	105728039	SMCHD1-ChIP_peak_1909	53	.	4.35739	9.06318	5.3442	82
chr13	106917470	106917608	SMCHD1-ChIP_peak_1910	27	.	3.90634	5.9568	2.74866	73
chr13	106917772	106917913	SMCHD1-ChIP_peak_1911	40	.	3.9424	7.595	4.08435	59
chr13	107205415	107205560	SMCHD1-ChIP_peak_1912	65	.	5.17525	10.4258	6.54798	66
chr13	107211115	107211241	SMCHD1-ChIP_peak_1913	83	.	6.2338	12.416	8.31966	29
chr13	107271718	107271887	SMCHD1-ChIP_peak_1914	34	.	2.47997	6.81445	3.44047	81
chr13	107783042	107783205	SMCHD1-ChIP_peak_1915	89	.	5.95153	13.0894	8.93443	89
chr13	108972275	108972458	SMCHD1-ChIP_peak_1916	129	.	4.45561	17.4068	12.9049	95
chr13	109199133	109199299	SMCHD1-ChIP_peak_1917	54	.	3.47271	9.12892	5.40191	80
chr13	111221281	111221589	SMCHD1-ChIP_peak_1918	220	.	7.1332	27.14	22.0503	217
chr13	111855877	111855996	SMCHD1-ChIP_peak_1919	30	.	3.88144	6.42019	3.09872	48
chr13	111943572	111943723	SMCHD1-ChIP_peak_1920	35	.	4.36366	7.01423	3.58496	102
chr13	112066792	112067020	SMCHD1-ChIP_peak_1921	42	.	4.67535	7.85077	4.29489	78
chr13	112292287	112292398	SMCHD1-ChIP_peak_1922	35	.	4.36366	7.01423	3.58496	55
chr13	114354172	114354309	SMCHD1-ChIP_peak_1923	62	.	1.72992	10.0588	6.21975	59
chr13_KI270840v1_alt	11082	11294	SMCHD1-ChIP_peak_1924	25	.	3.62267	5.69507	2.52579	167
chr14	16022815	16022953	SMCHD1-ChIP_peak_1925	53	.	4.35739	9.06318	5.3442	55
chr14	16024046	16024152	SMCHD1-ChIP_peak_1926	41	.	4.27598	7.71478	4.1917	61
chr14	16024339	16024489	SMCHD1-ChIP_peak_1927	29	.	3.50795	6.1732	2.92368	14
chr14	16025642	16025841	SMCHD1-ChIP_peak_1928	84	.	5.14998	12.504	8.40071	84
chr14	16025976	16026104	SMCHD1-ChIP_peak_1929	25	.	3.30111	5.73498	2.56141	87
chr14	16028947	16029191	SMCHD1-ChIP_peak_1930	25	.	2.77816	5.76223	2.5803	131
chr14	16035230	16035437	SMCHD1-ChIP_peak_1931	59	.	3.31801	9.73098	5.92672	121
chr14	16037078	16037327	SMCHD1-ChIP_peak_1932	84	.	4.29467	12.5211	8.41568	57
chr14	16045098	16045251	SMCHD1-ChIP_peak_1933	57	.	4.15638	9.48127	5.71679	74
chr14	16045535	16045722	SMCHD1-ChIP_peak_1934	65	.	4.4202	10.4277	6.54977	101
chr14	16051910	16052061	SMCHD1-ChIP_peak_1935	57	.	5.21941	9.46329	5.70211	55
chr14	16065333	16065460	SMCHD1-ChIP_peak_1936	39	.	3.63684	7.4199	3.93322	76
chr14	16096976	16097555	SMCHD1-ChIP_peak_1937	55	.	2.76454	9.25718	5.51625	334
chr14	16097640	16097751	SMCHD1-ChIP_peak_1938	14	.	2.02733	4.24807	1.49713	51
chr14	16097810	16097978	SMCHD1-ChIP_peak_1939	86	.	3.5668	12.8265	8.69608	91
chr14	16098387	16098525	SMCHD1-ChIP_peak_1940	35	.	1.97561	6.99369	3.58496	38
chr14	16098891	16099056	SMCHD1-ChIP_peak_1941	57	.	3.1411	9.47106	5.709	101
chr14	16099128	16099269	SMCHD1-ChIP_peak_1942	43	.	2.88147	7.86659	4.30894	62
chr14	16099454	16099568	SMCHD1-ChIP_peak_1943	55	.	3.0502	9.29905	5.55205	54
chr14	16100480	16100606	SMCHD1-ChIP_peak_1944	21	.	2.3703	5.16019	2.14253	33
chr14	16100760	16100866	SMCHD1-ChIP_peak_1945	35	.	2.72131	6.90743	3.51802	53
chr14	16101298	16101699	SMCHD1-ChIP_peak_1946	69	.	3.21975	10.8441	6.91631	74
chr14	16102370	16102598	SMCHD1-ChIP_peak_1947	90	.	3.4946	13.2181	9.0554	132
chr14	16102657	16102831	SMCHD1-ChIP_peak_1948	22	.	1.93603	5.23658	2.20402	119
chr14	16102973	16103097	SMCHD1-ChIP_peak_1949	43	.	2.8607	7.96351	4.38783	87
chr14	16103202	16103392	SMCHD1-ChIP_peak_1950	72	.	3.04235	11.2168	7.25267	79
chr14	16103510	16103716	SMCHD1-ChIP_peak_1951	86	.	2.39475	12.7585	8.63335	65
chr14	16104323	16104730	SMCHD1-ChIP_peak_1952	64	.	3.54049	10.3068	6.44615	99
chr14	16105022	16105245	SMCHD1-ChIP_peak_1953	46	.	3.56526	8.21317	4.6071	132
chr14	18325888	18325994	SMCHD1-ChIP_peak_1954	40	.	3.70634	7.58475	4.07888	66
chr14	18332483	18332791	SMCHD1-ChIP_peak_1955	70	.	4.50275	10.9437	7.00309	86
chr14	18333960	18334105	SMCHD1-ChIP_peak_1956	52	.	4.05208	8.94285	5.23704	39
chr14	18380786	18380927	SMCHD1-ChIP_peak_1957	38	.	3.70872	7.33863	3.8671	105
chr14	18392041	18392217	SMCHD1-ChIP_peak_1958	30	.	3.40815	6.41364	3.09872	94
chr14	18403328	18403495	SMCHD1-ChIP_peak_1959	65	.	4.55301	10.4337	6.55513	70
chr14	18418548	18418713	SMCHD1-ChIP_peak_1960	46	.	3.99924	8.26402	4.65253	130
chr14	18458091	18458226	SMCHD1-ChIP_peak_1961	63	.	4.32957	10.2041	6.35136	72
chr14	18471528	18471638	SMCHD1-ChIP_peak_1962	50	.	3.9832	8.77581	5.08476	21
chr14	18487411	18487621	SMCHD1-ChIP_peak_1963	50	.	3.9832	8.77581	5.08476	71
chr14	18501771	18501887	SMCHD1-ChIP_peak_1964	40	.	4.21165	7.59028	4.08311	95
chr14	18521026	18521136	SMCHD1-ChIP_peak_1965	20	.	3.36391	4.99897	2.00731	37
chr14	18527481	18527611	SMCHD1-ChIP_peak_1966	79	.	4.95145	12.0372	7.98799	57
chr14	18544679	18544850	SMCHD1-ChIP_peak_1967	29	.	3.29047	6.14279	2.90907	131
chr14	18551039	18551163	SMCHD1-ChIP_peak_1968	38	.	3.41799	7.34779	3.87225	39
chr14	18566711	18567020	SMCHD1-ChIP_peak_1969	35	.	3.67503	7.0133	3.58496	207
chr14	18567417	18567537	SMCHD1-ChIP_peak_1970	24	.	3.11729	5.53608	2.4058	69
chr14	18571347	18571453	SMCHD1-ChIP_peak_1971	23	.	2.60589	5.39772	2.31293	19
chr14	18582846	18583129	SMCHD1-ChIP_peak_1972	35	.	3.61836	6.88761	3.50364	87
chr14	18583829	18584382	SMCHD1-ChIP_peak_1973	75	.	4.89305	11.557	7.54772	320
chr14	18584593	18584776	SMCHD1-ChIP_peak_1974	49	.	4.16796	8.64456	4.98742	83
chr14	18584932	18585045	SMCHD1-ChIP_peak_1975	31	.	3.56537	6.53063	3.19423	89
chr14	18587353	18587661	SMCHD1-ChIP_peak_1976	44	.	3.03361	8.06277	4.47366	228
chr14	18588334	18588464	SMCHD1-ChIP_peak_1977	49	.	3.71521	8.61973	4.96619	81
chr14	18594209	18594349	SMCHD1-ChIP_peak_1978	46	.	3.41214	8.24675	4.6373	88
chr14	18611171	18611382	SMCHD1-ChIP_peak_1979	45	.	2.67576	8.16907	4.5666	74
chr14	18612834	18612956	SMCHD1-ChIP_peak_1980	23	.	2.21163	5.35339	2.3049	23
chr14	18614482	18614626	SMCHD1-ChIP_peak_1981	41	.	2.86303	7.61659	4.10435	43
chr14	18616629	18616759	SMCHD1-ChIP_peak_1982	55	.	2.91678	9.28605	5.54113	72
chr14	18617046	18617181	SMCHD1-ChIP_peak_1983	30	.	2.24635	6.3101	3.01105	45
chr14	18622361	18622483	SMCHD1-ChIP_peak_1984	30	.	2.18508	6.31293	3.01357	28
chr14	18623908	18624152	SMCHD1-ChIP_peak_1985	68	.	3.29664	10.7453	6.8257	147
chr14	18626624	18626855	SMCHD1-ChIP_peak_1986	65	.	3.21074	10.3824	6.51154	169
chr14	18627938	18628050	SMCHD1-ChIP_peak_1987	55	.	3.05535	9.32054	5.5722	63
chr14	18631304	18631447	SMCHD1-ChIP_peak_1988	45	.	2.95566	8.15371	4.5533	54
chr14	18634815	18635146	SMCHD1-ChIP_peak_1989	54	.	3.22321	9.1625	5.43145	277
chr14	18637029	18637297	SMCHD1-ChIP_peak_1990	84	.	3.95715	12.5556	8.44792	187
chr14	18638772	18639024	SMCHD1-ChIP_peak_1991	35	.	2.84401	7.01509	3.58496	185
chr14	18640046	18640254	SMCHD1-ChIP_peak_1992	50	.	3.04259	8.68138	5.01959	163
chr14	18641242	18641401	SMCHD1-ChIP_peak_1993	26	.	2.48832	5.86992	2.67646	93
chr14	18642650	18642825	SMCHD1-ChIP_peak_1994	24	.	2.28419	5.558	2.41966	54
chr14	18645484	18645631	SMCHD1-ChIP_peak_1995	35	.	2.88599	6.98204	3.58187	25
chr14	18645770	18645916	SMCHD1-ChIP_peak_1996	48	.	3.14338	8.45613	4.82349	64
chr14	18646198	18646405	SMCHD1-ChIP_peak_1997	97	.	3.98161	14.029	9.78777	88
chr14	18648324	18648446	SMCHD1-ChIP_peak_1998	50	.	3.16914	8.75473	5.06851	82
[truncated: 13,562 more rows]

## Sheet: Downregulated direct targets
Downregulated direct targets of SMCHD1
Chroms	txStart	txEnd	refseqID	rank product	Strands	GeneSymbol
chr6	27866791	27867581	NM_005322	3.223e-06	-	HIST1H1B
chr6	27893424	27893891	NM_003527	9.315e-06	+	HIST1H2BO
chr6	27133037	27133535	NM_021064	1.352e-05	+	HIST1H2AG
chr6	27808198	27808667	NM_003509	1.636e-05	+	HIST1H2AI
chr6	27147081	27147562	NM_080596	1.906e-05	+	HIST1H2AH
chr6	27810063	27810536	NM_003536	2.374e-05	+	HIST1H3H
chr17	8204730	8210626	NM_004217	2.479e-05	-	AURKB
chr6	27892698	27893185	NM_003514	3.046e-05	-	HIST1H2AM
chr6	27132315	27132796	NM_021058	3.696e-05	-	HIST1H2BJ
chr6	27807478	27807931	NM_003519	4.873e-05	-	HIST1H2BL
chrX	70290028	70420924	NM_012310	4.947e-05	+	KIF4A
chr6	27890314	27890792	NM_003535	5.129e-05	-	HIST1H3J
chr6	27865328	27865798	NM_003511	5.576e-05	+	HIST1H2AL
chrX	154531389	154547586	NM_001042351	7.614e-05	-	G6PD
chr6	26272975	26273412	NM_003525	8.804e-05	+	HIST1H2BI
chr6	26234211	26234988	NM_005320	9.883e-05	-	HIST1H1D
chr17	19411177	19417276	NM_007148	0.000147	+	RNF112
chr6	26285125	26285499	NM_003543	0.0001672	-	HIST1H4H
chr1	197084126	197146694	NM_018136	0.0001679	-	ASPM
chrX	68693639	68725842	NM_001142504	0.000204	+	STARD8
chr6	27873147	27873511	NM_003546	0.0002239	-	HIST1H4L
chr6	27871844	27872321	NM_003533	0.0002312	-	HIST1H3I
chrX	150983384	150990775	NM_001301228	0.0002336	+	HMGB3
chrX	48508958	48520814	NM_022825	0.0002602	+	PORCN
chr10	128096660	128126204	NM_001145966	0.0002667	-	MKI67
chrX	48696732	48709015	NM_003173	0.0002669	+	SUV39H1
chr15	40594248	40662683	NM_144508	0.0002741	+	CASC5
chrX	48476020	48486364	NM_001282157	0.0002863	+	FTSJ1
chr1	149813224	149813681	NM_001123375	0.0002972	-	HIST2H3D
chr7	36389802	36453791	NM_001284302	0.0003583	+	ANLN
chr16	23678821	23690367	NM_005030	0.0003615	+	PLK1
chr1	44739817	44767766	NM_006845	0.0003797	+	KIF2C
chr15	32615489	32639949	NM_014783	0.0003838	+	ARHGAP11A
chr6	27838661	27839110	NM_003520	0.0003886	+	HIST1H2BN
chr6	26216919	26217483	NM_021052	0.0004337	+	HIST1H2AE
chr6	26158120	26158607	NM_021063	0.0004778	+	HIST1H2BD
chr6	26250141	26250607	NM_021018	0.0004793	-	HIST1H3F
chr1	149782688	149812373	NM_001161334	0.0005044	-	HIST2H2BF
chr6	26183795	26184230	NM_003523	0.0005251	+	HIST1H2BE
chr9	4709555	4741309	NM_016282	0.0005921	-	AK3
chr15	69414245	69448427	NM_001281301	0.0006009	+	KIF23
chr6	27837879	27838339	NM_003510	0.0006373	-	HIST1H2AK
chr19	14119508	14136628	NM_018154	0.0006501	-	ASF1B
chrX	134769565	134797232	NM_001166600	0.0006697	-	FAM122B
chrX	72204656	72239008	NM_017669	0.0006736	-	ERCC6L
chrX	101099808	101162989	NM_006733	0.0006918	+	CENPI
chr12	98515572	98535634	NM_003276	0.0006924	+	TMPO
chrX	51490010	51496607	NM_018159	0.0007034	-	NUDT11
chr16	2972790	2980539	NM_001258451	0.0007125	-	PKMYT1
chr10	56357437	56361273	NM_032997	0.0007497	-	ZWINT
chr6	89926527	90296908	NM_001170794	0.000759	-	BACH2
chr6	27138292	27146858	NM_080593	0.0008209	-	HIST1H2BK
chr1	925740	944581	NM_152486	0.0008447	+	SAMD11
chr15	89243962	89317131	NM_001113378	0.000892	+	FANCI
chr6	26196783	26199293	NM_003530	0.0009076	-	HIST1H3D
chr6	26216200	26216644	NM_003518	0.0009114	-	HIST1H2BG
chr11	28020615	28108199	NM_031217	0.000912	-	KIF18A
chr1	228644646	228746669	NR_037962	0.000944	+	RHOU
chr17	43044294	43125483	NM_007300	0.0009653	-	BRCA1
chr20	56369388	56392295	NM_003600	0.001003	-	AURKA
chr17	68035731	68046854	NM_002266	0.001013	+	KPNA2
chr6	26365158	26378320	NM_001197248	0.001029	+	BTN3A2
chr12	2857680	2877155	NM_001243089	0.001039	-	FOXM1
chrX	104166474	104195901	NM_207318	0.001143	+	FAM199X
chr6	27831173	27831527	NM_003541	0.001176	-	HIST1H4K
chr12	39755020	40105859	NM_052885	0.001272	-	SLC2A13
chr6	26188709	26189076	NM_003539	0.001285	-	HIST1H4D
chr14	49598696	49614672	NM_152329	0.001335	+	LRR1
chr17	61679185	61863559	NM_032043	0.001382	-	BRIP1
chr9	14081842	14398983	NM_001190738	0.001457	-	NFIB
chrX	103330185	103332323	NM_152278	0.001469	+	TCEAL7
chr3	158096010	158106163	NM_001163678	0.001486	-	SHOX2
chr12	98512972	98516226	NR_027157	0.001625	-	TMPO-AS1
chrX	24693946	24996985	NM_016937	0.001638	+	POLA1
chr19	14408797	14419383	NM_005804	0.001702	-	DDX39A
chr9	96385942	96418387	NM_153695	0.001712	-	ZNF367
chr14	74941829	74955764	NM_001207012	0.001773	-	PGF
chrX	53049323	53080614	NM_018969	0.001799	+	GPR173
chr14	22946227	22957142	NM_001166270	0.001808	-	HAUS4
chrX	136147399	136211359	NM_001159703	0.001817	+	FHL1
chr5	80626225	80654981	NM_000791	0.001832	-	DHFR
chr7	69598918	70793068	NM_015570	0.001898	+	AUTS2
chr11	102347181	102378670	NM_001256166	0.002103	+	BIRC2
chr1	184387015	184629021	NM_030806	0.002125	+	C1orf21
chr12	122527261	122626400	NM_014708	0.002163	+	KNTC1
chr17	8474204	8630761	NM_005964	0.002313	-	MYH10
chr19	23116974	23147212	NM_001277403	0.002381	+	ZNF730
chr7	2242221	2251145	NM_002452	0.002518	+	NUDT1
chr3	160435502	160449838	NM_173084	0.00255	-	TRIM59
chr6	26204644	26205021	NM_003545	0.002565	+	HIST1H4E
chr2	96021945	96034979	NM_207328	0.002577	-	GPAT2
chr1	197153683	197200542	NM_194314	0.002608	-	ZBTB41
chr6	26156330	26157115	NM_005321	0.00267	+	HIST1H1E
chr19	22634323	22667670	NM_020855	0.002675	+	ZNF492
chr2	238159007	238168891	NM_001291832	0.002813	+	FAM132B
chr2	27078566	27086397	NM_007046	0.002893	+	EMILIN1
chr8	120445397	120523635	NM_022045	0.002896	+	MTBP
chr8	81799582	81842286	NM_022133	0.0029	-	SNX16
chr4	109560198	109687716	NM_017918	0.002935	+	CCDC109B
chr12	38316754	38329726	NM_001013620	0.002936	+	ALG10B
chr14	49643551	49688380	NM_002692	0.002958	-	POLE2
chr17	81952506	81961181	NM_178493	0.002986	-	NOTUM
chr10	3067519	3136805	NM_002627	0.002994	+	PFKP
chr1	149887468	149887916	NM_175065	0.003013	-	HIST2H2AB
chrX	63347227	63351339	NM_001012968	0.00306	-	SPIN4
chrX	109641334	109733392	NM_004458	0.0031	-	ACSL4
chr12	52285912	52291515	NM_002281	0.003167	-	KRT81
chrX	12791354	12824227	NM_002765	0.003277	+	PRPS2
chr8	144082620	144086216	NM_003801	0.003504	+	GPAA1
chr6	49463382	49493107	NM_018132	0.003527	+	CENPQ
chr21	44300033	44327381	NM_002626	0.003544	+	PFKL
chr2	47403066	47483228	NM_001258281	0.003576	+	MSH2
chr1	45339669	45343978	NM_025077	0.0036	+	TOE1
chr2	47783081	47806953	NM_000179	0.003621	+	MSH6
chr2	152717892	152761253	NM_152522	0.003689	+	ARL6IP6
chr7	148807371	148884349	NM_152998	0.003793	-	EZH2
chr8	54616066	54630834	NM_006269	0.003846	+	RP1
chr1	916817	919692	NR_026874	0.003899	-	LOC100130417
chr22	24219653	24245142	NM_001099781	0.003971	-	GGT5
chr19	55488502	55504324	NM_001195267	0.003989	+	SSC5D
chr15	68631987	68727805	NM_001190457	0.003989	+	CORO2B
chrX	129446500	129523505	NM_003069	0.00401	-	SMARCA1
chr5	141489240	141512979	NM_018929	0.00404	+	PCDHGC5
chr1	161304734	161309972	NM_000530	0.004117	-	MPZ
chr2	222861013	222943401	NM_004457	0.004173	+	ACSL3
chrX	53374148	53422728	NM_006306	0.004264	-	SMC1A
chr16	649362	667829	NM_145294	0.004366	+	WDR90
chr20	50190582	50192691	NM_005194	0.00438	+	CEBPB
chr21	17593649	17612950	NM_001130914	0.004409	-	BTG3
chr2	181536673	181657107	NM_001030312	0.004426	-	CERKL
chr11	124739932	124747206	NM_006176	0.004456	+	NRGN
chr12	34022280	34028301	NM_032834	0.004457	+	ALG10
chr9	15470643	15510289	NM_021144	0.004496	-	PSIP1
chr2	171922424	171983686	NM_003642	0.004649	+	HAT1
chr20	7977352	8019829	NM_021156	0.004651	-	TMX4
chr4	37453929	37593510	NM_001104629	0.00471	+	C4orf19
chr15	32616064	32628789	NM_001039841	0.004738	+	ARHGAP11B
chr2	58159242	58241380	NM_018062	0.004812	-	FANCL
chr1	91500846	91525764	NM_001134419	0.004818	+	CDC7
chr9	137062126	137070576	NM_178448	0.004827	-	SAPCD2
chr7	34928880	35038041	NM_015283	0.004879	-	DPY19L1
chr1	149903319	149906991	NM_001278719	0.004959	-	SV2A
chrX	73563147	73687102	NM_001039840	0.004981	+	CHIC1
chr12	119685789	119877291	NM_007174	0.005037	-	CIT
chr19	1397810	1401570	NM_138924	0.005052	-	GAMT
chr16	2969341	2973489	NM_001284513	0.005249	+	PAQR4
chr12	56128201	56144676	NM_001184796	0.005451	+	ESYT1
chr11	78653282	79440651	NM_001098816	0.005465	-	TENM4
chr7	149003061	149028690	NM_004911	0.005525	-	PDIA4
chr2	17878656	17932958	NM_002252	0.005747	+	KCNS3
chr21	33577552	33588708	NM_017613	0.005767	-	DONSON
chr15	40695128	40732158	NM_133487	0.005796	+	RAD51
chr16	71282299	71289412	NM_001099642	0.006001	-	CMTR2
chr1	88684238	88836255	NM_006256	0.006122	+	PKN2
chrX	106611929	106679443	NM_018015	0.006185	+	CXorf57
chr20	17969118	17991118	NM_052865	0.006265	+	MGME1
chr1	100083545	100133095	NM_194292	0.006306	-	SASS6
chr11	65538558	65558228	NM_001164266	0.006346	-	LTBP3
chr1	143972638	144069704	NR_120535	0.006355	+	SRGAP2D
chr12	109097593	109110993	NM_080911	0.006541	+	UNG
chr22	36487185	36507101	NM_001102371	0.0067	-	FOXRED2
chr8	103372432	103383004	NM_001256099	0.006746	+	CTHRC1
chr1	35059785	35115858	NM_001289088	0.006758	+	ZMYM1
chr7	107660634	107717807	NM_000441	0.006881	+	SLC26A4
chr12	111405947	111451623	NM_005475	0.006993	+	SH2B3
chr14	70044216	70080217	NM_182936	0.00701	-	SLC8A3
chr13	30458740	30465944	NM_002128	0.00701	-	HMGB1
chr10	68414063	68472121	NR_102264	0.007298	-	DNA2
chr6	43076267	43161720	NR_072998	0.007304	+	PTK7
chrX	155258233	155264589	NM_171998	0.007354	-	RAB39B
chr11	73376667	73397474	NM_032871	0.007523	+	RELT
chr12	10603764	10612978	NM_001300739	0.007565	-	MAGOHB
chr14	22836532	22847599	NM_004995	0.007633	+	MMP14
chrX	136873445	136880780	NM_002139	0.007662	-	RBMX
chr7	64313872	64356634	NM_001170905	0.007665	+	ZNF736
chr8	143977151	143986467	NM_032789	0.007828	-	PARP10
chr21	36385390	36416827	NM_005441	0.008018	+	CHAF1B
chr3	160400558	160434953	NM_005496	0.008104	+	SMC4
chr10	102714540	102739189	NM_178858	0.008142	+	SFXN2
chr15	48331423	48343373	NM_001025248	0.008206	+	DUT
chr12	98645299	98735433	NM_181868	0.008413	+	APAF1

## Sheet: GO-Downregulated direct targets
GO analysis of downregulated direct targets of SMCHD1
Category	Term	Count	%	PValue	Genes	List Total	Pop Hits	Pop Total	Fold Enrichment	Bonferroni	Benjamini	FDR
GOTERM_BP_DIRECT	GO:0006334~nucleosome assembly	25	14.0449	3.30131e-25	HIST1H2BN, HIST1H2BO, HIST1H2BJ, HIST1H3J, HIST1H2BI, HIST1H2BL, HIST1H2BK, HIST1H3F, HIST1H1D, HIST1H1E, HIST1H3H, HIST1H3I, HIST1H1B, HIST1H3D, HIST1H4K, HIST1H4L, HIST2H2BF, HIST1H2BE, HIST1H4H, HIST1H2BG, HIST2H3D, HIST1H4D, HIST1H2BD, HIST1H4E, ASF1B	164	119	16792	21.5106	2.98438e-22	2.98438e-22	2.88204e-22
GOTERM_BP_DIRECT	GO:0006335~DNA replication-dependent nucleosome assembly	13	7.30337	8.74463e-17	HIST1H3J, HIST1H4K, HIST1H4L, CHAF1B, HAT1, HIST1H3F, HIST1H4H, HIST1H3H, HIST1H3I, HIST1H4D, HIST1H4E, HIST1H3D, ASF1B	164	32	16792	41.596	1.00364e-13	3.95257e-14	3.81703e-14
GOTERM_BP_DIRECT	GO:0000183~chromatin silencing at rDNA	12	6.74157	3.52368e-14	HIST1H3J, HIST1H4K, HIST1H4L, SUV39H1, HIST1H3F, HIST1H4H, HIST1H3H, HIST1H3I, HIST2H3D, HIST1H4D, HIST1H3D, HIST1H4E	164	37	16792	33.2076	3.18154e-11	1.0618e-11	1.02539e-11
GOTERM_BP_DIRECT	GO:0045814~negative regulation of gene expression, epigenetic	12	6.74157	1.38263e-12	HIST1H3J, HIST1H4K, HIST1H4L, HIST1H3F, HIST1H4H, HIST1H3H, HIST1H3I, HIST2H3D, HIST1H4D, HIST1H3D, HIST1H4E, EZH2	164	50	16792	24.5737	1.24994e-09	3.12475e-10	3.0176e-10
GOTERM_BP_DIRECT	GO:0032200~telomere organization	10	5.61798	2.47254e-12	HIST1H3J, HIST1H4K, HIST1H4L, HIST1H3F, HIST1H4H, HIST1H3H, HIST1H3I, HIST1H4D, HIST1H3D, HIST1H4E	164	27	16792	37.9223	2.23521e-09	4.47035e-10	4.31706e-10
GOTERM_BP_DIRECT	GO:0051290~protein heterotetramerization	10	5.61798	2.07735e-10	HIST1H3J, HIST1H4K, HIST1H4L, HIST1H3F, HIST1H4H, HIST1H3H, HIST1H3I, HIST1H4D, HIST1H3D, HIST1H4E	164	42	16792	24.3786	1.87792e-07	3.12987e-08	3.02254e-08
GOTERM_BP_DIRECT	GO:0045815~positive regulation of gene expression, epigenetic	11	6.17978	3.92041e-10	HIST1H3J, HIST1H4K, HIST1H4L, HIST1H3F, HIST1H4H, HIST1H3H, HIST1H3I, HIST2H3D, HIST1H4D, HIST1H3D, HIST1H4E	164	62	16792	18.166	3.54405e-07	5.06293e-08	4.88931e-08
GOTERM_BP_DIRECT	GO:0031047~gene silencing by RNA	11	6.17978	1.25068e-07	HIST1H3J, HIST1H4K, HIST1H4L, HIST1H3F, HIST1H4H, HIST1H3H, HIST1H3I, HIST2H3D, HIST1H4D, HIST1H3D, HIST1H4E	164	111	16792	10.1468	0.000113055	1.41327e-05	1.3648e-05
GOTERM_BP_DIRECT	GO:0006336~DNA replication-independent nucleosome assembly	7	3.93258	1.49555e-07	HIST1H4K, HIST1H4L, HAT1, HIST1H4H, HIST1H4D, HIST1H4E, ASF1B	164	26	16792	27.5666	0.000135189	1.5022e-05	1.45069e-05
GOTERM_BP_DIRECT	GO:0044267~cellular protein metabolic process	11	6.17978	2.23126e-07	HIST1H3J, HIST1H4K, HIST1H4L, HIST1H3F, HIST1H4H, HIST1H3H, HIST1H3I, HIST2H3D, HIST1H4D, HIST1H3D, HIST1H4E	164	118	16792	9.54485	0.000201686	1.95213e-05	1.88518e-05
GOTERM_BP_DIRECT	GO:0006342~chromatin silencing	8	4.49438	2.37538e-07	HIST1H2AM, HIST1H2AL, HIST1H2AI, HIST1H2AH, HIST1H2AK, HIST1H2AE, HIST2H2AB, HIST1H2AG	164	45	16792	18.2027	0.000214711	1.95213e-05	1.88518e-05
GOTERM_BP_DIRECT	GO:0007062~sister chromatid cohesion	10	5.61798	7.05816e-07	ERCC6L, KIF18A, CENPI, PLK1, KNTC1, KIF2C, SMC1A, CENPQ, ZWINT, AURKB	164	103	16792	9.9408	0.000637854	5.31715e-05	5.13481e-05
GOTERM_BP_DIRECT	GO:0060968~regulation of gene silencing	5	2.80899	2.67797e-06	HIST1H3J, HIST1H3F, HIST1H3H, HIST1H3I, HIST1H3D	164	11	16792	46.541	0.00241796	0.000186222	0.000179836
GOTERM_BP_DIRECT	GO:0006281~DNA repair	13	7.30337	3.21366e-06	FANCI, FANCL, NUDT1, BRCA1, FOXM1, SMC1A, UNG, MSH6, POLA1, CHAF1B, RAD51, MSH2, POLE2	164	235	16792	5.66414	0.00290094	0.000207511	0.000200395
GOTERM_BP_DIRECT	GO:0034080~CENP-A containing nucleosome assembly	7	3.93258	3.45535e-06	HIST1H4K, HIST1H4L, CENPI, HIST1H4H, HIST1H4D, CENPQ, HIST1H4E	164	43	16792	16.6682	0.00311877	0.000207922	0.000200792
GOTERM_BP_DIRECT	GO:0002227~innate immune response in mucosa	6	3.37079	3.68004e-06	HIST1H2BJ, HIST1H2BI, HIST1H2BK, HIST1H2BE, HIST1H2BG, HIST1H2BD	164	25	16792	24.5737	0.00332123	0.000207922	0.000200792
GOTERM_BP_DIRECT	GO:0045653~negative regulation of megakaryocyte differentiation	5	2.80899	2.3548e-05	HIST1H4K, HIST1H4L, HIST1H4H, HIST1H4D, HIST1H4E	164	18	16792	28.4417	0.0210626	0.0012522	0.00120926
GOTERM_BP_DIRECT	GO:0006303~double-strand break repair via nonhomologous end joining	7	3.93258	3.28143e-05	POLA1, HIST1H4K, HIST1H4L, HIST1H4H, BRCA1, HIST1H4D, HIST1H4E	164	63	16792	11.3767	0.0292289	0.00164801	0.00159149
GOTERM_BP_DIRECT	GO:0019731~antibacterial humoral response	6	3.37079	6.48205e-05	HIST1H2BJ, HIST1H2BI, HIST1H2BK, HIST1H2BE, HIST1H2BG, HIST1H2BD	164	44	16792	13.9623	0.0569157	0.00296562	0.00286393
GOTERM_BP_DIRECT	GO:0016233~telomere capping	5	2.80899	6.56111e-05	HIST1H4K, HIST1H4L, HIST1H4H, HIST1H4D, HIST1H4E	164	23	16792	22.2587	0.0575896	0.00296562	0.00286393
GOTERM_BP_DIRECT	GO:0006260~DNA replication	9	5.05618	0.000136494	POLA1, CHAF1B, BRIP1, DUT, NFIB, POLE2, CDC7, BRCA1, DNA2	164	155	16792	5.94524	0.116089	0.00587573	0.00567424
GOTERM_BP_DIRECT	GO:0007067~mitotic nuclear division	11	6.17978	0.000158226	ASPM, ANLN, ERCC6L, PLK1, HAUS4, KNTC1, KIF2C, PKMYT1, AURKB, AURKA, CIT	164	248	16792	4.5415	0.133287	0.00650165	0.00627869
GOTERM_BP_DIRECT	GO:0000281~mitotic cytokinesis	5	2.80899	0.000168178	ANLN, KIF4A, PLK1, KIF23, MYH10	164	29	16792	17.6535	0.141051	0.00661014	0.00638346
GOTERM_BP_DIRECT	GO:0050830~defense response to Gram-positive bacterium	7	3.93258	0.00017721	HIST1H2BJ, HIST1H2BI, HIST1H2BK, HIST1H2BE, SSC5D, HIST1H2BG, HIST1H2BD	164	85	16792	8.43214	0.148037	0.00667492	0.00644602
GOTERM_BP_DIRECT	GO:0016447~somatic recombination of immunoglobulin gene segments	3	1.68539	0.000279164	MSH6, MSH2, UNG	164	3	16792	102.39	0.223066	0.0100946	0.00974841
GOTERM_BP_DIRECT	GO:0000731~DNA synthesis involved in DNA repair	5	2.80899	0.00035434	POLA1, BRIP1, RAD51, BRCA1, DNA2	164	35	16792	14.6272	0.274127	0.0123201	0.0118976
GOTERM_BP_DIRECT	GO:0006352~DNA-templated transcription, initiation	5	2.80899	0.000395638	HIST1H4K, HIST1H4L, HIST1H4H, HIST1H4D, HIST1H4E	164	36	16792	14.2209	0.300737	0.0132466	0.0127923
GOTERM_BP_DIRECT	GO:1904837~beta-catenin-TCF complex assembly	5	2.80899	0.000786323	HIST1H4K, HIST1H4L, HIST1H4H, HIST1H4D, HIST1H4E	164	43	16792	11.9058	0.508904	0.025387	0.0245164
GOTERM_BP_DIRECT	GO:0098532~histone H3-K27 trimethylation	3	1.68539	0.00136926	HIST1H1D, HIST1H1E, EZH2	164	6	16792	51.1951	0.710228	0.0426832	0.0412195
GOTERM_BP_DIRECT	GO:0000070~mitotic sister chromatid segregation	4	2.24719	0.00176525	PLK1, SMC1A, SMC4, ZWINT	164	25	16792	16.3824	0.797537	0.053193	0.0513689
GOTERM_BP_DIRECT	GO:0000732~strand displacement	4	2.24719	0.00198138	BRIP1, RAD51, BRCA1, DNA2	164	26	16792	15.7523	0.833531	0.0577796	0.0557982
GOTERM_BP_DIRECT	GO:0007596~blood coagulation	8	4.49438	0.00214727	HIST1H3J, HIST1H3F, AK3, HIST1H3H, HIST1H3I, HIST2H3D, SH2B3, HIST1H3D	164	184	16792	4.45175	0.856758	0.0606604	0.0585802
GOTERM_BP_DIRECT	GO:0051983~regulation of chromosome segregation	3	1.68539	0.00252349	KIF2C, MKI67, AURKB	164	8	16792	38.3963	0.898136	0.0670952	0.0647944
GOTERM_BP_DIRECT	GO:0051256~mitotic spindle midzone assembly	3	1.68539	0.00252349	KIF4A, KIF23, AURKB	164	8	16792	38.3963	0.898136	0.0670952	0.0647944
GOTERM_BP_DIRECT	GO:0000082~G1/S transition of mitotic cell cycle	6	3.37079	0.0031673	DHFR, POLA1, POLE2, RHOU, CDC7, PKMYT1	164	102	16792	6.02296	0.943175	0.0818067	0.0790014
GOTERM_BP_DIRECT	GO:0000722~telomere maintenance via recombination	4	2.24719	0.0036224	POLA1, RAD51, POLE2, DNA2	164	32	16792	12.7988	0.962394	0.0909624	0.0878432
GOTERM_BP_DIRECT	GO:0098609~cell-cell adhesion	9	5.05618	0.00502594	ANLN, HIST1H3J, HIST1H3F, PKN2, HIST1H3H, HIST1H3I, PFKP, HIST1H3D, TMPO	164	271	16792	3.40041	0.989484	0.122796	0.118585
GOTERM_BP_DIRECT	GO:0032467~positive regulation of cytokinesis	4	2.24719	0.00547741	PKN2, KIF23, AURKB, CIT	164	37	16792	11.0692	0.993023	0.130305	0.125836
GOTERM_BP_DIRECT	GO:0051301~cell division	10	5.61798	0.00725201	ERCC6L, HAUS4, PKN2, KNTC1, KIF2C, CDC7, SMC1A, SMC4, ZWINT, AURKA	164	350	16792	2.92544	0.998612	0.168098	0.162334
GOTERM_BP_DIRECT	GO:0007051~spindle organization	3	1.68539	0.0102779	ASPM, AURKB, AURKA	164	16	16792	19.1982	0.999912	0.226616	0.218845
GOTERM_BP_DIRECT	GO:0016446~somatic hypermutation of immunoglobulin genes	3	1.68539	0.0102779	MSH6, MSH2, UNG	164	16	16792	19.1982	0.999912	0.226616	0.218845
GOTERM_BP_DIRECT	GO:0000086~G2/M transition of mitotic cell cycle	6	3.37079	0.0108518	PLK1, HAUS4, PKMYT1, FOXM1, AURKA, CIT	164	137	16792	4.48424	0.999948	0.233571	0.225561
GOTERM_BP_DIRECT	GO:0014070~response to organic cyclic compound	4	2.24719	0.0119349	MMP14, G6PD, ACSL3, MKI67	164	49	16792	8.35839	0.999981	0.250911	0.242307
GOTERM_BP_DIRECT	GO:0035711~T-helper 1 cell activation	2	1.1236	0.0193204	CEBPB, HMGB1	164	2	16792	102.39	1	0.380464	0.367417
GOTERM_BP_DIRECT	GO:2000620~positive regulation of histone H4-K16 acetylation	2	1.1236	0.0193204	AUTS2, BRCA1	164	2	16792	102.39	1	0.380464	0.367417
GOTERM_BP_DIRECT	GO:0007049~cell cycle	7	3.93258	0.0193599	CHAF1B, SUV39H1, PKN2, BRCA1, FOXM1, AURKB, AURKA	164	217	16792	3.30291	1	0.380464	0.367417
GOTERM_BP_DIRECT	GO:0007126~meiotic nuclear division	3	1.68539	0.0224726	RAD51, MKI67, SMC1A	164	24	16792	12.7988	1	0.432239	0.417416
GOTERM_BP_DIRECT	GO:0097421~liver regeneration	3	1.68539	0.0320334	CEBPB, EZH2, AURKA	164	29	16792	10.5921	1	0.603296	0.582608
GOTERM_BP_DIRECT	GO:1901796~regulation of signal transduction by p53 class mediator	5	2.80899	0.0327501	BRIP1, BRCA1, DNA2, AURKB, AURKA	164	124	16792	4.12864	1	0.604206	0.583487
GOTERM_BP_DIRECT	GO:0007131~reciprocal meiotic recombination	3	1.68539	0.0341067	MSH6, RAD51, MSH2	164	30	16792	10.239	1	0.609086	0.5882
GOTERM_BP_DIRECT	GO:0042127~regulation of cell proliferation	6	3.37079	0.0350063	FANCL, BRCA1, FOXM1, RELT, BIRC2, EZH2	164	185	16792	3.32076	1	0.609086	0.5882
GOTERM_BP_DIRECT	GO:0007584~response to nutrient	4	2.24719	0.0352668	APAF1, HAT1, ACSL4, ACSL3	164	74	16792	5.53461	1	0.609086	0.5882
GOTERM_BP_DIRECT	GO:0043504~mitochondrial DNA repair	2	1.1236	0.0382697	MGME1, DNA2	164	4	16792	51.1951	1	0.609086	0.5882
GOTERM_BP_DIRECT	GO:0032392~DNA geometric change	2	1.1236	0.0382697	HMGB3, HMGB1	164	4	16792	51.1951	1	0.609086	0.5882
GOTERM_BP_DIRECT	GO:0051106~positive regulation of DNA ligation	2	1.1236	0.0382697	RAD51, HMGB1	164	4	16792	51.1951	1	0.609086	0.5882
GOTERM_BP_DIRECT	GO:0007093~mitotic cell cycle checkpoint	3	1.68539	0.0384048	KNTC1, SMC1A, ZWINT	164	32	16792	9.59909	1	0.609086	0.5882
GOTERM_BP_DIRECT	GO:0006270~DNA replication initiation	3	1.68539	0.0384048	POLA1, POLE2, CDC7	164	32	16792	9.59909	1	0.609086	0.5882
GOTERM_BP_DIRECT	GO:0007018~microtubule-based movement	4	2.24719	0.0442208	KIF18A, KIF4A, KIF23, KIF2C	164	81	16792	5.05631	1	0.679435	0.656136
GOTERM_BP_DIRECT	GO:0006284~base-excision repair	3	1.68539	0.0452134	DNA2, HMGB1, UNG	164	35	16792	8.77631	1	0.679435	0.656136
GOTERM_BP_DIRECT	GO:0006890~retrograde vesicle-mediated transport, Golgi to ER	4	2.24719	0.0455839	KIF18A, KIF4A, KIF23, KIF2C	164	82	16792	4.99465	1	0.679435	0.656136
GOTERM_BP_DIRECT	GO:0006310~DNA recombination	4	2.24719	0.0469677	RAD51, HMGB3, BRCA1, HMGB1	164	83	16792	4.93447	1	0.679435	0.656136
GOTERM_BP_DIRECT	GO:0045910~negative regulation of DNA recombination	2	1.1236	0.0476074	MSH6, MSH2	164	5	16792	40.9561	1	0.679435	0.656136
GOTERM_BP_DIRECT	GO:0043570~maintenance of DNA repeat elements	2	1.1236	0.0476074	MSH6, MSH2	164	5	16792	40.9561	1	0.679435	0.656136
GOTERM_BP_DIRECT	GO:0000122~negative regulation of transcription from RNA polymerase II promoter	13	7.30337	0.0481016	SUV39H1, PLK1, SHOX2, HMGB1, FOXM1, BACH2, AURKB, NFIB, HIST1H1D, HIST1H1E, HIST2H3D, HIST1H1B, EZH2	164	720	16792	1.84871	1	0.679435	0.656136
GOTERM_BP_DIRECT	GO:0071168~protein localization to chromatin	2	1.1236	0.0568551	PLK1, EZH2	164	6	16792	34.1301	1	0.744884	0.71934
GOTERM_BP_DIRECT	GO:0045830~positive regulation of isotype switching	2	1.1236	0.0568551	MSH6, UNG	164	6	16792	34.1301	1	0.744884	0.71934
GOTERM_BP_DIRECT	GO:0051574~positive regulation of histone H3-K9 methylation	2	1.1236	0.0568551	BRCA1, HIST1H1B	164	6	16792	34.1301	1	0.744884	0.71934
GOTERM_BP_DIRECT	GO:0000710~meiotic mismatch repair	2	1.1236	0.0568551	MSH6, MSH2	164	6	16792	34.1301	1	0.744884	0.71934
GOTERM_BP_DIRECT	GO:0051096~positive regulation of helicase activity	2	1.1236	0.0568551	MSH6, MSH2	164	6	16792	34.1301	1	0.744884	0.71934
GOTERM_BP_DIRECT	GO:0019886~antigen processing and presentation of exogenous peptide antigen via MHC class II	4	2.24719	0.0603344	KIF18A, KIF4A, KIF23, KIF2C	164	92	16792	4.45175	1	0.779176	0.752457
GOTERM_BP_DIRECT	GO:0008584~male gonad development	4	2.24719	0.0635222	ASPM, MMP14, MSH2, NUDT1	164	94	16792	4.35703	1	0.808789	0.781054
GOTERM_BP_DIRECT	GO:0006325~chromatin organization	3	1.68539	0.0652819	SUV39H1, HIST1H1B, EZH2	164	43	16792	7.14351	1	0.81965	0.791543
GOTERM_BP_DIRECT	GO:0006002~fructose 6-phosphate metabolic process	2	1.1236	0.0750834	PFKL, PFKP	164	8	16792	25.5976	1	0.905006	0.873971
GOTERM_BP_DIRECT	GO:0016584~nucleosome positioning	2	1.1236	0.0750834	HIST1H1D, HIST1H1E	164	8	16792	25.5976	1	0.905006	0.873971
GOTERM_BP_DIRECT	GO:0031497~chromatin assembly	2	1.1236	0.0750834	CHAF1B, HMGB1	164	8	16792	25.5976	1	0.905006	0.873971
GOTERM_BP_DIRECT	GO:0031100~organ regeneration	3	1.68539	0.0762363	PRPS2, MKI67, PGF	164	47	16792	6.53555	1	0.906811	0.875715
GOTERM_BP_DIRECT	GO:0000910~cytokinesis	3	1.68539	0.0790604	PLK1, KIF23, CIT	164	48	16792	6.39939	1	0.928189	0.89636
GOTERM_BP_DIRECT	GO:0006139~nucleobase-containing compound metabolic process	3	1.68539	0.0819168	PRPS2, BRIP1, DUT	164	49	16792	6.26879	1	0.937377	0.905232
GOTERM_BP_DIRECT	GO:0036297~interstrand cross-link repair	3	1.68539	0.0819168	FANCI, RAD51, FANCL	164	49	16792	6.26879	1	0.937377	0.905232
GOTERM_BP_DIRECT	GO:0006264~mitochondrial DNA replication	2	1.1236	0.0840659	MGME1, DNA2	164	9	16792	22.7534	1	0.938217	0.906043
GOTERM_BP_DIRECT	GO:0007096~regulation of exit from mitosis	2	1.1236	0.0840659	ANLN, KNTC1	164	9	16792	22.7534	1	0.938217	0.906043
GOTERM_BP_DIRECT	GO:0007019~microtubule depolymerization	2	1.1236	0.0929616	KIF18A, KIF2C	164	10	16792	20.478	1	1	0.966777
GOTERM_BP_DIRECT	GO:0034501~protein localization to kinetochore	2	1.1236	0.0929616	MTBP, AURKB	164	10	16792	20.478	1	1	0.966777

## Sheet: Upregulated direct targets
Upregulated direct targets of SMCHD1
Chroms	txStart	txEnd	refseqID	rank product	Strands	GeneSymbol
chr15	20669467	20756151	NR_027992	7.161e-06	-	NBEAP1
chr9	114784634	114806128	NM_005118	3.344e-05	-	TNFSF15
chr8	126552437	126558466	NM_174911	4.319e-05	-	FAM84B
chr12	95657806	95790758	NM_021229	4.83e-05	-	NTN4
chr17	8220629	8224043	NR_026951	5.945e-05	-	LINC00324
chr19	6677834	6720682	NM_000064	0.0001088	-	C3
chr19	47220821	47232766	NM_001127242	0.000113	-	BBC3
chr1	145992441	145996631	NM_006472	0.0001402	-	TXNIP
chr11	118226689	118252368	NR_104405	0.0001704	-	MPZL3
chrX	107713221	107775787	NM_198057	0.0001714	-	TSC22D3
chr10	7158623	7409341	NM_001018039	0.0001768	-	SFMBT2
chr16	3065783	3069667	NM_001012636	0.0001871	+	IL32
chr19	56810076	56840726	NM_006210	0.0001949	-	PEG3
chr5	151661095	151687054	NM_003118	0.0002007	-	SPARC
chr7	64045442	64078549	NM_001159522	0.0002189	+	ZNF727
chr1	17066760	17119453	NM_007365	0.0002363	-	PADI2
chr14	99169287	99271713	NM_022898	0.000238	-	BCL11B
chr2	210290143	210315171	NM_079420	0.0002467	-	MYL1
chrX	141002590	141003706	NM_032461	0.0002929	+	SPANXB1
chrX	71096148	71103534	NM_005938	0.0003123	+	FOXO4
chr7	122318423	122886759	NM_017954	0.0003544	-	CADPS2
chr1	215005541	215237093	NM_001017424	0.0003908	+	KCNK2
chr1	146017467	146021822	NM_145277	0.0004419	-	HFE2
chr19	44671451	44684355	NM_020219	0.0004465	+	CEACAM19
chrX	103062652	103064240	NM_018476	0.0004521	-	BEX1
chr16	56666734	56668065	NM_001301267	0.0004715	-	MT1G
chr12	32790745	32896846	NM_004572	0.0004726	-	PKP2
chrX	102153706	102155790	NM_001159560	0.0004782	-	BEX5
chr6	43014102	43021298	NR_040101	0.0005711	+	KLHDC3
chrX	38561477	38688918	NM_004615	0.0005723	+	TSPAN7
chr5	1050373	1112057	NM_006598	0.0005751	-	SLC12A7
chr6	292056	351355	NM_001286555	0.000577	+	DUSP22
chr12	125326615	125662377	NM_052907	0.0005817	+	TMEM132B
chrX	31178194	31266907	NM_004019	0.0006327	-	DMD
chr12	74537770	74541452	NM_001136262	0.0006597	+	ATXN7L3B
chr4	23792020	23890077	NM_013261	0.0006626	-	PPARGC1A
chr5	140786135	141012344	NM_018900	0.0006963	+	PCDHA1
chr21	30829039	30829732	NM_181606	0.0007148	-	KRTAP7-1
chrX	46545489	46548475	NR_015378	0.0007367	+	ZNF674-AS1
chrX	115003974	115017644	NM_000640	0.0007577	-	IL13RA2
chr1	23369217	23371837	NR_033691	0.0007581	+	ZNF436-AS1
chr7	152464123	152465546	NR_027387	0.0007627	+	LINC01003
chrX	106168304	106208956	NM_001171020	0.0008124	+	MUM1L1
chr17	81927828	81930753	NR_015454	0.0008543	+	MAFG-AS1
chr17	39063302	39151649	NM_020405	0.0008618	-	PLXDC1
chr20	56358926	56368662	NM_080821	0.0008725	+	FAM210B
chr4	20253563	20620561	NM_001289136	0.0008748	+	SLIT2
chr2	212999685	213151609	NM_001079526	0.0008883	-	IKZF2
chrX	142202341	142205290	NM_016249	0.0009366	-	MAGEC2
chr6	52977947	52995380	NM_001512	0.0009404	-	GSTA4
chr1	232397965	232515497	NM_020808	0.001007	-	SIPA1L2
chrX	143622789	143636107	NM_001184749	0.001022	-	SLITRK4
chr6	72366729	72403143	NM_001168411	0.001033	+	RIMS1
chr12	10212889	10223125	NM_031412	0.001037	+	GABARAPL1
chr5	154190734	154420983	NM_198321	0.001049	+	GALNT10
chr21	14485227	14583402	NM_001256370	0.001084	-	SAMSN1
chrX	93670925	93673683	NM_004538	0.001094	-	NAP1L3
chr5	181261211	181264566	NR_102760	0.001139	+	TRIM52-AS1
chrX	73212300	73214874	NM_021963	0.001199	-	NAP1L2
chr6	73593378	73654014	NM_012434	0.001202	-	SLC17A5
chr9	119166629	119369461	NM_014618	0.00128	-	BRINP1
chr12	95076748	95217464	NM_018351	0.001326	-	FGD6
chr18	76978832	77132818	NM_001025101	0.001343	-	MBP
chr19	9959560	10010471	NM_015719	0.001374	-	COL5A3
chr9	976967	991732	NM_021240	0.001416	+	DMRT3
chr12	40827937	40972717	NM_001256064	0.001474	+	CNTN1
chr14	74903953	74922442	NM_031464	0.001503	-	RPS6KL1
chr16	56657942	56659303	NM_005949	0.001518	+	MT1F
chr14	91271322	91417844	NM_001080414	0.001534	-	CCDC88C
chr2	100273290	100322733	NM_198461	0.001541	-	LONRF2
chrX	35919733	36385319	NM_001304548	0.001564	+	CFAP47
chr16	12901619	13240416	NM_001145204	0.001581	+	SHISA9
chr7	76397523	76442071	NM_007155	0.001625	+	ZP3
chr3	84958981	86074429	NM_001167674	0.001676	+	CADM2
chr1	230321645	230425928	NM_001258311	0.001681	-	PGBD5
chr9	70043580	70226972	NM_153267	0.001685	+	MAMDC2
chr11	43942555	43943883	NM_001145033	0.001711	+	C11orf96
chr10	132186909	132205776	NM_006426	0.001729	+	DPYSL4
chr5	9546199	9550297	NR_045196	0.001773	+	SNHG18
chr5	24487099	24644976	NM_006727	0.001785	-	CDH10
chr17	9825550	9892103	NM_004246	0.001792	+	GLP2R
chr20	32192503	32207743	NM_002657	0.001794	-	PLAGL2
chr8	24913760	24919093	NM_005382	0.001803	+	NEFM
chr17	67991098	67993649	NM_181656	0.001816	-	C17orf58
chr12	52487173	52493397	NM_005554	0.001819	-	KRT6A
chr19	21966094	22010943	NM_007153	0.001839	-	ZNF208
chr2	88067779	88113383	NM_198274	0.001841	+	SMYD1
chr7	43926435	43956136	NM_015983	0.001842	+	UBE2D4
chr6	125153728	125263498	NM_001300994	0.001906	+	TPD52L1
chr19	22752182	22784171	NM_001080409	0.001921	-	ZNF99
chr1	204422629	204490346	NM_002646	0.001926	-	PIK3C2B
chr15	23685406	23687303	NM_002487	0.002036	-	NDN
chr18	14748239	14852738	NM_001145029	0.002058	+	ANKRD30B
chrX	103687283	103692556	NR_038978	0.002059	+	MORF4L2-AS1
chr11	35618186	35620873	NM_014344	0.002186	+	FJX1
chr7	137389638	137846863	NM_004717	0.002209	-	DGKI
chr16	692499	705825	NM_153350	0.002241	-	FBXL16
chrX	21705971	21758160	NM_014332	0.002272	-	SMPX
chr11	60492777	60507428	NM_017716	0.002287	+	MS4A12
chr22	17121594	17132104	NR_103793	0.00231	+	LOC100996342
chr2	156324431	156332775	NM_006186	0.002407	-	NR4A2
chr9	133514585	133524946	NM_001080483	0.002414	-	TMEM8C
chr3	18347640	18438773	NM_001131010	0.002436	-	SATB1
chr17	2796437	3037741	NM_001100398	0.002531	+	RAP1GAP2
chr18	73324940	73349889	NR_038340	0.002536	+	LOC100505817
chr19	22179100	22196951	NM_001001411	0.002541	-	ZNF676
chr10	100535883	100553924	NM_017902	0.002556	+	HIF1AN
chr3	148865255	148897085	NM_001870	0.0026	+	CPA3
chr7	114086309	114693772	NR_033766	0.00261	+	FOXP2
chr1	207018520	207032756	NM_001083924	0.002631	-	C1orf116
chrX	126819763	126821785	NM_001122716	0.002721	+	PRR32
chr12	22193390	22334714	NM_001304450	0.002775	-	ST8SIA1
chr10	101588331	101609653	NM_015448	0.002779	+	DPCD
chr19	50203627	50310544	NM_024729	0.002804	+	MYH14
chr9	41007014	41074625	NR_002836	0.002805	-	PGM5P2
chr4	36065997	36244357	NM_015230	0.002931	-	ARAP2
chr17	74541065	74546171	NM_006678	0.002964	-	CD300C
chr10	101354032	101557321	NM_003939	0.00297	+	BTRC
chr7	128866409	128872047	NM_001195150	0.003037	+	LOC100130705
chr2	46511846	46519957	NM_080653	0.003049	-	ATP6V1E2
chr2	102337249	102346100	NM_003856	0.003104	+	IL1RL1
chr19	1505017	1513189	NM_213604	0.003162	-	ADAMTSL5
chr13	41457405	41470877	NM_014059	0.003173	+	RGCC
chr5	140867512	141012344	NM_018902	0.003219	+	PCDHA11
chr12	56237806	56258359	NM_173595	0.003224	-	ANKRD52
chr17	70169534	70180042	NM_000891	0.003253	+	KCNJ2
chr5	140875301	141012344	NM_018903	0.003331	+	PCDHA12
chr9	133459964	133470787	NM_017586	0.003353	+	CACFD1
chr10	131772397	131790199	NR_038365	0.003375	-	LINC01164
chr1	44808481	44814129	NM_001136537	0.003384	+	BTBD19
chrX	53431257	53434376	NM_004493	0.003402	-	HSD17B10
chr19	58354356	58362848	NM_001207009	0.003408	-	ZNF497
chr17	70166960	70169402	NR_036534	0.003444	-	KCNJ2-AS1
chr11	59755058	59805882	NM_001178040	0.003445	+	STX3
chr16	3298807	3305439	NM_033208	0.003494	-	TIGD7
chr10	101784442	101818465	NM_012215	0.003582	-	MGEA5
chr17	34255276	34257201	NM_002982	0.003628	+	CCL2
chrX	63426558	63560993	NR_015353	0.003668	-	LINC01278
chr7	31751178	32299404	NM_001191058	0.003697	-	PDE1C
chr1	204403363	204411817	NM_032833	0.00387	-	LINC01278
chr14	93333218	93707343	NM_020818	0.003877	+	UNC79
chr22	36772402	36776133	NR_033531	0.003893	-	IFT27
chr2	118942168	118994660	NM_006770	0.003933	+	MARCO
chr5	140855882	141012344	NM_031860	0.003933	+	PCDHA10
chr3	181711923	181714435	NM_003106	0.003984	+	SOX2
chr10	68560359	68694482	NM_030625	0.004015	+	TET1
chr17	6070613	6124427	NM_015253	0.004045	+	WSCD1
chr15	93043405	93089214	NM_020211	0.004052	-	RGMA
chr14	32329272	32833062	NM_004274	0.0042	+	AKAP6
chr12	32485971	32646051	NM_001304481	0.004247	+	FGD4
chr3	195068283	195271166	NM_152531	0.004329	-	XXYLT1
chr8	73294601	73325285	NM_172037	0.004353	+	RDH10
chr8	120535744	120812069	NM_021021	0.00444	-	SNTB1
chrX	16946690	17153280	NM_004726	0.004497	+	REPS2
chr2	70295975	70302088	NM_032822	0.004498	-	FAM136A
chr1	11664092	11674352	NM_018438	0.004499	+	FBXO6
chr21	44353600	44443081	NR_038257	0.004522	+	TRPM2
chr10	87859160	87863437	NM_001126049	0.004529	-	KLLN
chr13	41191574	41194566	NM_032138	0.004554	-	KBTBD7
chr17	45263118	45317064	NM_003954	0.004636	-	MAP3K14
chr19	926036	972803	NM_005224	0.004654	+	ARID3A
chr20	25195702	25226724	NM_001247	0.004741	+	ENTPD6
chr7	111091005	111125453	NM_001099660	0.004747	+	LRRN3
chr1	11785729	11806103	NM_005957	0.004755	-	MTHFR
chr11	66291901	66296664	NM_153266	0.004891	+	TMEM151A
chr5	58453982	58460139	NM_001252226	0.004893	-	PLK2
chr9	116425224	117415039	NM_014010	0.004914	-	ASTN2
chr10	87863437	87971930	NM_000314	0.004919	+	PTEN
chr4	163524297	163613624	NM_017923	0.004964	-	MARCHF1
chr10	97766750	97771999	NM_003015	0.005041	-	SFRP5
chr16	56669813	56671129	NM_005951	0.005189	+	MT1H
chr13	28700080	28719013	NM_181785	0.005288	-	SLC46A3
chr16	90004864	90020131	NM_001288709	0.005393	-	DBNDD1
chr7	108147625	108456397	NM_001193582	0.005413	-	NRCAM
chr9	96313436	96383710	NR_104627	0.005469	-	SLC35D2
chr11	65314817	65322429	NM_006779	0.005564	+	CDC42EP2
chr6	134169245	134174896	NM_005627	0.00565	-	SGK1

## Sheet: GO-Upregulated direct targets
GO analysis of Upregulated direct targets of SMCHD1
Category	Term	Count	%	PValue	Genes	List Total	Pop Hits	Pop Total	Fold Enrichment	Bonferroni	Benjamini	FDR
GOTERM_BP_DIRECT	GO:0045926~negative regulation of growth	4	2.27273	0.000438478	MT1F, MT1G, MT1H, BBC3	135	19	16792	26.1864	0.348791	0.428831	0.428831
GOTERM_BP_DIRECT	GO:0071456~cellular response to hypoxia	5	2.84091	0.00731438	RGCC, PTEN, KCNK2, PPARGC1A, BBC3	135	96	16792	6.4784	0.999238	1	1
GOTERM_BP_DIRECT	GO:0071276~cellular response to cadmium ion	3	1.70455	0.00794752	MT1F, MT1G, MT1H	135	17	16792	21.9503	0.999592	1	1
GOTERM_BP_DIRECT	GO:0007156~homophilic cell adhesion via plasma membrane adhesion molecules	6	3.40909	0.00874544	PCDHA1, CADM2, CDH10, PCDHA12, PCDHA11, PCDHA10	135	158	16792	4.72349	0.999814	1	1
GOTERM_BP_DIRECT	GO:0071294~cellular response to zinc ion	3	1.70455	0.00988936	MT1F, MT1G, MT1H	135	19	16792	19.6398	0.99994	1	1
GOTERM_BP_DIRECT	GO:0010765~positive regulation of sodium ion transport	3	1.70455	0.00988936	PKP2, CNTN1, SGK1	135	19	16792	19.6398	0.99994	1	1
GOTERM_BP_DIRECT	GO:0001933~negative regulation of protein phosphorylation	4	2.27273	0.0127687	PPP1R15B, PTEN, SLIT2, PPARGC1A	135	61	16792	8.15641	0.999997	1	1
GOTERM_BP_DIRECT	GO:0016525~negative regulation of angiogenesis	4	2.27273	0.0133411	SPARC, RGCC, CCL2, FOXO4	135	62	16792	8.02485	0.999998	1	1
GOTERM_BP_DIRECT	GO:0086001~cardiac muscle cell action potential	2	1.13636	0.0158968	PKP2, DMD	135	2	16792	124.385	1	1	1
GOTERM_BP_DIRECT	GO:0009791~post-embryonic development	4	2.27273	0.0205991	NR4A2, NDN, PLAGL2, FOXP2	135	73	16792	6.81563	1	1	1
GOTERM_BP_DIRECT	GO:0045666~positive regulation of neuron differentiation	4	2.27273	0.0244865	BRINP1, NAP1L2, NRCAM, DMD	135	78	16792	6.37873	1	1	1
GOTERM_BP_DIRECT	GO:0045944~positive regulation of transcription from RNA polymerase II promoter	15	8.52273	0.0248622	BEX1, BCL11B, PEG3, TET1, HFE2, ARID3A, FOXO4, IKZF2, RGMA, SOX2, NR4A2, RGCC, PLAGL2, NDN, PPARGC1A	135	981	16792	1.90191	1	1	1
GOTERM_BP_DIRECT	GO:0008360~regulation of cell shape	5	2.84091	0.0258336	FGD4, FGD6, CDC42EP2, MYH14, CCL2	135	140	16792	4.44233	1	1	1
GOTERM_BP_DIRECT	GO:0043491~protein kinase B signaling	3	1.70455	0.0284004	PTEN, CCL2, PIK3C2B	135	33	16792	11.3077	1	1	1
GOTERM_BP_DIRECT	GO:0021549~cerebellum development	3	1.70455	0.0350931	CNTN1, PPARGC1A, FOXP2	135	37	16792	10.0853	1	1	1
GOTERM_BP_DIRECT	GO:0060291~long-term synaptic potentiation	3	1.70455	0.0368529	PLK2, PTEN, STX3	135	38	16792	9.81988	1	1	1
GOTERM_BP_DIRECT	GO:0070100~negative regulation of chemokine-mediated signaling pathway	2	1.13636	0.0392728	PADI2, SLIT2	135	5	16792	49.7541	1	1	1
GOTERM_BP_DIRECT	GO:0007568~aging	5	2.84091	0.0432488	PTEN, CCL2, DMD, FOXO4, PPARGC1A	135	165	16792	3.76925	1	1	1
GOTERM_BP_DIRECT	GO:0006325~chromatin organization	3	1.70455	0.0461388	SOX2, SATB1, PADI2	135	43	16792	8.67804	1	1	1
GOTERM_BP_DIRECT	GO:0048681~negative regulation of axon regeneration	2	1.13636	0.0469417	PTEN, RGMA	135	6	16792	41.4617	1	1	1
GOTERM_BP_DIRECT	GO:0051091~positive regulation of sequence-specific DNA binding transcription factor activity	4	2.27273	0.0517631	BEX1, RGCC, PTEN, PPARGC1A	135	105	16792	4.73848	1	1	1
GOTERM_BP_DIRECT	GO:0006516~glycoprotein catabolic process	2	1.13636	0.0545498	MGEA5, FBXO6	135	7	16792	35.5386	1	1	1
GOTERM_BP_DIRECT	GO:2000427~positive regulation of apoptotic cell clearance	2	1.13636	0.0545498	C3, CCL2	135	7	16792	35.5386	1	1	1
GOTERM_BP_DIRECT	GO:0007519~skeletal muscle tissue development	3	1.70455	0.0625382	MYH14, DMD, FOXP2	135	51	16792	7.31678	1	1	1
GOTERM_BP_DIRECT	GO:0007417~central nervous system development	4	2.27273	0.0712713	PTEN, NDN, NRCAM, MBP	135	120	16792	4.14617	1	1	1
GOTERM_BP_DIRECT	GO:0060044~negative regulation of cardiac muscle cell proliferation	2	1.13636	0.0770143	PTEN, KCNK2	135	10	16792	24.877	1	1	1
GOTERM_BP_DIRECT	GO:0051592~response to calcium ion	3	1.70455	0.0782458	SPARC, ENTPD6, TXNIP	135	58	16792	6.43372	1	1	1
GOTERM_BP_DIRECT	GO:0007399~nervous system development	6	3.40909	0.0801042	BEX1, PCDHA1, DPYSL4, NDN, PCDHA11, PCDHA10	135	287	16792	2.60039	1	1	1
GOTERM_BP_DIRECT	GO:0009612~response to mechanical stimulus	3	1.70455	0.0805819	TXNIP, CCL2, KCNK2	135	59	16792	6.32467	1	1	1
GOTERM_BP_DIRECT	GO:0019511~peptidyl-proline hydroxylation	2	1.13636	0.0843841	TET1, HIF1AN	135	11	16792	22.6155	1	1	1
GOTERM_BP_DIRECT	GO:0006977~DNA damage response, signal transduction by p53 class mediator resulting in cell cycle arrest	3	1.70455	0.0877175	RGCC, PLK2, ARID3A	135	62	16792	6.01864	1	1	1
GOTERM_BP_DIRECT	GO:0007613~memory	3	1.70455	0.0877175	PLK2, PTEN, KCNK2	135	62	16792	6.01864	1	1	1
GOTERM_BP_DIRECT	GO:0060306~regulation of membrane repolarization	2	1.13636	0.0916955	AKAP6, KCNJ2	135	12	16792	20.7309	1	1	1
GOTERM_BP_DIRECT	GO:0051056~regulation of small GTPase mediated signal transduction	4	2.27273	0.0918275	RAP1GAP2, FGD4, ARAP2, SIPA1L2	135	134	16792	3.71299	1	1	1
GOTERM_BP_DIRECT	GO:0008285~negative regulation of cell proliferation	7	3.97727	0.0976272	RGCC, BCL11B, SFRP5, PTEN, PKP2, NDN, FOXO4	135	396	16792	2.19873	1	1	1
GOTERM_BP_DIRECT	GO:0042711~maternal behavior	2	1.13636	0.098949	BRINP1, PTEN	135	13	16792	19.1362	1	1	1
